# Supplementary material for: The Potential Complementary Role of Using Chinese Herbal Medicine with Western Medicine in Treating COVID-19 Patients: Pharmacology Network Analysis
Source: Pharmaceuticals (Basel). 2022 Jun 26;15(7):794. doi: 10.3390/ph15070794 (PMC9323801; doi:10.3390/ph15070794)
Supplement: Supplementary file 1 [file pharmaceuticals-15-00794-s001.zip]

Archive with 8 entries (8 files):
- S1.characterististics of included studies.xlsx
- S2.composition-of-CHM-formula.xlsx
- S3.List-of-CHM-ingredients.xlsx
- S4.List-of-target-proteins.xlsx
- S5.List-of-target-proteins-not-covered-by-medicines.xlsx
- S6.heatmap of CHM and WM.jpg
- S7.heatmap of CHM.jpg
- S8.side effect of drugs.xlsx
