# Supplementary material for: The Potential Complementary Role of Using Chinese Herbal Medicine with Western Medicine in Treating COVID-19 Patients: Pharmacology Network Analysis
Source: Pharmaceuticals (Basel). 2022 Jun 26;15(7):794. doi: 10.3390/ph15070794 (PMC9323801; doi:10.3390/ph15070794)
Supplement: Supplementary file 1 [file pharmaceuticals-15-00794-s001.zip › S1.characterististics of included studies.xlsx]

## Sheet: 工作表1
Table 1 Characteristics of included studies
Chinese medicine	Source	Ingredients	Newtork pharmacology	In vitro studies	Target protein	Clinical	Numbers of T/C	Sample size	Pathway	Author	Citation
NRICM101	Chinese Medicine Clinical Practice Guideline on COVID-19 in Taiwan	Ban Lan Gen、Yu Xing Cao、Huang Qin、Gua Lou、Jing Jie、Fang Feng 、Sang Ye、Hou Po、Bo He、Gan Cao		Inhibiting the spike protein/ACE2 interaction, 3CL protease activity, viral plaque formation, and production of cytokines interleukin (IL)-6 and tumor necrosis factor (TNF)-α.	spike protein/ACE2 3CL protease IL-6 TNF-α	Among 33 patients with confirmed COVID-19 admitted in two medical centers, those (n = 12) who were older, sicker, with more co-existing conditions and showing no improvement after 21 days of hospitalization were given NRICM101. They achieved 3 consecutive negative results within a median of 9 days and reported no adverse events.	T:12 C:11	33	antiviral anti-inflammatory	Keng-Chang Tsai	A traditional Chinese medicine formula NRICM101 to target COVID-19 through multiple pathways: A bedside-to-bench study
QFPDT	the Diagnosis and Treatment Protocol for Novel Coronavirus Pneumonia (Trial Version 7) in China	Ma Huang、Gan Cao、Ku Xing Ren、Shi Gao、Gui Zhi、Ze Xie、Zhu Ling、Bai Zhu、Fu Ling、Chai Hu、Huang Qin、Ban Xia、Sheng Jiang、Zi Wan、Kuan Dong Hua、She Gan、Xi Xin、Shan Yao、Zhi Shi、Chen Pi、Huo Xiang	Comprehensive network and pathway analysis were used to identify 55 important targets, which regulated 5 functional modules corresponding to QFPDD’s effects in immune regulation, anti-infection, antiinflammation, and multi-organ protection, respectively. Four compounds (baicalin, glycyrrhizic acid, hesperidin, and hyperoside) and 7 targets (AKT1, TNF-α, IL6, PTGS2, HMOX1, IL10, and TP53) were key…	the thrombin and Toll-like receptor (TLR) signaling pathway were suggested to be essential pathways for MXSG mediated anti-inflammatory effects. Besides, changes in content of major compounds in MXSG during decoction were found by the chemical analysis. We also validate that one major compound in MXSG, i.e. glycyrrhizic acid, inhibited TLR agonists induced IL-6 production in macrophage. in intro …	TLR IL-6 CCL2 TNF-α NF-κB PTGS1/2 CYP1A1 CYP3A4 IL10	Of the 8939 patients included, 28.7% received QPT. The COVID-19 related mortality was 1.2% (95% confidence interval [CI] 0.8% to 1.7%) among the patients receiving QPT and 4.8% (95% CI 4.3% to 5.3%) among those not receiving QPT. After adjustment for patient characteristics and concomitant treatments, QPT use was associated with a relative reduction of 50% in-hospital COVID-19 related mortality (…	T:6371 C:2568	8939	Two clusters of actions identified were cytokine storm prevention and angiotensin converting enzyme 2 (ACE2) receptor binding regulation.	Ruocong Yang Jing Zhao Linda Li Dan Zhong Lihua Zhang	Chemical composition and pharmacological mechanism of Qingfei Paidu Decoction and Ma Xing Shi Gan Decoction against Coronavirus Disease 2019 (COVID-19): In silico and experimental study Systems pharmacological study illustrates the immune regulation, anti-infection, anti-inflammation, and multi-organ protection mechanism of Qing-Fei-Pai-Du decoction in the treatment of COVID-19 Potential Targets …
HSBDF	the Diagnosis and Treatment Protocol for Novel Coronavirus Pneumonia (Trial Version 7) in China	Ma Huang、Ku Xing Ren、Shi Gao、Gan Cao、Huo Xiang、Hou Po、Cang Zhu、Cao Guo、Ban Xia、Fu Ling、Da Huang、Huang Qi、Ting Li Zi、Chi Shao	TNF signaling pathway, PI3K–Akt signaling pathway, NOD-like receptor signaling pathway, MAPK signaling pathway, and HIF-1 signaling pathway. The results of molecular docking showed that baicalein and quercetin were the top two compounds of HSBDF, which had high affinity with ACE2. The enriched KEGG pathways screened 46 signaling pathways, including the reninangiotensin system, the renin secretion…	alleviate the expression levels of IL-6 and TNF-α in the cell models, indicating that the antiviral effects of HSBDF might be associated with regulation of the inflammatory cytokines production in RAW264.7 cells	IL-6 TNF-α	55 patients (CHM :23 CWM:32) the median time of SARS-CoV-2 RNA clearance in CM and WM group were 12 days and 15.5 days respectively, the ratio of nucleic acid negative conversion of CM group at different follow-up time points was significantly higher than that of WM group (HR: 2.281, P = 0.018) Further, the chest CT imaging showed more widely lung lesion opacity absorbed in the CM group. The high…	T:20 C:20	40		Quyuan Tao WEI Wen-Long Yu Cai Yi-Wei Zhu	Network pharmacology and molecular docking analysis on molecular targets and mechanisms of Huashi Baidu formula in the treatment of COVID-19 Chemical profiling of Huashi Baidu prescription, an effective anti-COVID-19 TCM formula, by UPLC-Q-TOF/MS The pharmacological mechanism of Huashi Baidu Formula for the treatment of COVID-19 by combined network pharmacology and molecular docking Analyzing the…
Western medicine from BMJ living review (until 6 APR 2021) and WHO guideline (until 24 SEP 2021)
Category	Drug	Effect
Corticosteroid	Dexamethasone	↓mortality, ↓mechanical ventilation, ↑ventilator-free days
Anti-virus	Remdesivir	↓ mechanical ventilation
	Favipiravir	↓duration of hospitalization, ↓time to symptoms resolution
Anti-Interleukin-6 (Anti-IL6)	Sarilumab	↓ mechanical ventilation, ↓duration of hospitalisation
	Tocilizumab
Anti-inflammatory	Colchicine	↓mortality, ↓duration of hospitalisation
Janus kinase inhibitor (JAKi)	Baricitinib	↓ mechanical ventilation, ↓ duration of mechanical ventilation
	Ruxolitinib
Androgen Receptor Antagonist (AR Antagonist)	proxalutamide	↓ risk of admission to hospital
Western medicine for prophylaxis of thrombus from previous studies			Reference
Category	Drug	Effect
Antiplatelet	Aspirin	prophylaxis of thrombosis
Anticoagulation	UFH
	LMWH (Enoxaparin)		Hadid T, et al. (2021)
Non-vitamin K antagonist oral anticoagulants (NOAC)	Apixaban		Meizlish ML, et al. (2021)
	Rivaroxaban
	Dabigatran
↓ indicates an increase；↑ indicates a decrease
