# Supplementary material for: The Potential Complementary Role of Using Chinese Herbal Medicine with Western Medicine in Treating COVID-19 Patients: Pharmacology Network Analysis
Source: Pharmaceuticals (Basel). 2022 Jun 26;15(7):794. doi: 10.3390/ph15070794 (PMC9323801; doi:10.3390/ph15070794)
Supplement: Supplementary file 1 [file pharmaceuticals-15-00794-s001.zip › S4.List-of-target-proteins.xlsx]

## Sheet: default_1
DrugGroup	UniprotID	Protein name	Protein name (Full)	COVID coverage
AntiCoagulation	H0Y4K8	H0Y4K8	Fibronectin	not-related
AntiCoagulation	P00734	THRB	Prothrombin	not-related
AntiCoagulation	P00742	FA10	Coagulation factor X	not-related
AntiCoagulation	P00747	PLMN	Plasminogen	not-related
AntiCoagulation	P00750	TPA	Tissue-type plasminogen activator	not-related
AntiCoagulation	P01008	ANT3	Antithrombin-III	not-related
AntiCoagulation	P02751-15	FINC-15	Isoform 15 of Fibronectin	not-related
AntiCoagulation	P02775	CXCL7	Platelet basic protein	not-related
AntiCoagulation	P02776	PLF4	Platelet factor 4	not-related
AntiCoagulation	P05546	HEP2	Heparin cofactor 2	not-related
AntiCoagulation	P06858	LIPL	Lipoprotein lipase	not-related
AntiIL6	P08887	IL6RA	Interleukin-6 receptor subunit alpha	covered
AntiIL6	P40189	IL6RB	Interleukin-6 receptor subunit beta	covered
AntiInflammation	O15553	MEFV	Pyrin	not-related
AntiInflammation	P28329	CLAT	Choline O-acetyltransferase	not-related
AntiInflammation	P68371	TBB4B	Tubulin beta-4B chain	not-related
AntiInflammation	Q9UNQ0	ABCG2	Broad substrate specificity ATP-binding cassette transporter ABCG2	not-related
AntiPLT	P00797	RENI	Renin	not-related
AntiPLT	P02741	CRP	C-reactive protein	covered
AntiPLT	P04637	P53	Cellular tumor antigen p53	not-related
AntiPLT	P14780	MMP9	Matrix metalloproteinase-9	not-related
AntiPLT	P16109	LYAM3	P-selectin	not-related
AntiPLT	P22301	IL10	Interleukin-10	covered
AntiPLT	P23219	PGH1	Prostaglandin G/H synthase 1	not-related
AntiPLT	P29474	NOS3	Nitric oxide synthase, endothelial	not-related
AntiPLT	P35354	PGH2	Prostaglandin G/H synthase 2	not-related
HSBDF	A0A087WWM6	A0A087WWM6	Proline dehydrogenase	not-related
HSBDF	A0A0A0MQS1	A0A0A0MQS1	Pyrroline-5-carboxylate reductase	not-related
HSBDF	A0A0A0MQV1	A0A0A0MQV1	Corticosteroid 11-beta-dehydrogenase isozyme 1	not-related
HSBDF	A0A0A0MR51	A0A0A0MR51	Acyl-CoA (8-3)-desaturase	not-related
HSBDF	A0A0B4J1R4	A0A0B4J1R4	4-hydroxyphenylpyruvate dioxygenase	not-related
HSBDF	A0A0C4DFN3	A0A0C4DFN3	Monoglyceride lipase	not-related
HSBDF	A0A0C4DG49	A0A0C4DG49	Poliovirus receptor	not-related
HSBDF	A0A0G2JRS5	A0A0G2JRS5	Protein BTG3	not-related
HSBDF	A0A2C9F2M7	A0A2C9F2M7	D-3-phosphoglycerate dehydrogenase	not-related
HSBDF	A0A2C9F2P4	A0A2C9F2P4	Palmitoyl-protein hydrolase 1	not-related
HSBDF	A0A2Q3DQE3	A0A2Q3DQE3	Calcium/calmodulin-dependent protein kinase	not-related
HSBDF	A0A499FJL2	A0A499FJL2	Leucine--tRNA ligase	not-related
HSBDF	A0A499FJM4	A0A499FJM4	Cytochrome P450 3A4	not-related
HSBDF	A2RTX5	SYTC2	Threonine--tRNA ligase 2, cytoplasmic	not-related
HSBDF	B9A064	IGLL5	Immunoglobulin lambda-like polypeptide 5	not-related
HSBDF	D6W601	D6W601	HCG22695, isoform CRA_a	not-related
HSBDF	F2Z2F3	F2Z2F3	PNP_UDP_1 domain-containing protein	not-related
HSBDF	F6X3S4	F6X3S4	Angiotensin-converting enzyme	not-related
HSBDF	F8W031	F8W031	DUF3456 domain-containing protein	not-related
HSBDF	H3BT56	H3BT56	CHKB-CPT1B readthrough (NMD candidate)	not-related
HSBDF	J3KPA4	J3KPA4	Vascular endothelial growth factor A	not-related
HSBDF	J3KPD6	J3KPD6	Tyrosine-protein kinase	not-related
HSBDF	J3KPF3	J3KPF3	4F2 cell-surface antigen heavy chain	not-related
HSBDF	J3KR12	J3KR12	Pyrroline-5-carboxylate reductase	not-related
HSBDF	J3KRW8	J3KRW8	dNK domain-containing protein	not-related
HSBDF	O00154	BACH	Cytosolic acyl coenzyme A thioester hydrolase	not-related
HSBDF	O00180	KCNK1	Potassium channel subfamily K member 1	not-related
HSBDF	O00206	TLR4	Toll-like receptor 4	not-related
HSBDF	O00231	PSD11	26S proteasome non-ATPase regulatory subunit 11	not-related
HSBDF	O00300	TR11B	Tumor necrosis factor receptor superfamily member 11B	not-related
HSBDF	O00748	EST2	Cocaine esterase	not-related
HSBDF	O00763	ACACB	Acetyl-CoA carboxylase 2	not-related
HSBDF	O14520	AQP7	Aquaporin-7	not-related
HSBDF	O14521	DHSD	Succinate dehydrogenase [ubiquinone] cytochrome b small subunit, mitochondrial	not-related
HSBDF	O14727	APAF	Apoptotic protease-activating factor 1	not-related
HSBDF	O14732	IMPA2	Inositol monophosphatase 2	not-related
HSBDF	O14735	CDIPT	CDP-diacylglycerol--inositol 3-phosphatidyltransferase	not-related
HSBDF	O14756	H17B6	17-beta-hydroxysteroid dehydrogenase type 6	not-related
HSBDF	O14842	FFAR1	Free fatty acid receptor 1	not-related
HSBDF	O14843	FFAR3	Free fatty acid receptor 3	not-related
HSBDF	O14920	IKKB	Inhibitor of nuclear factor kappa-B kinase subunit beta	not-related
HSBDF	O14939	PLD2	Phospholipase D2	not-related
HSBDF	O15162	PLS1	Phospholipid scramblase 1	not-related
HSBDF	O15178	TBXT	T-box transcription factor T	not-related
HSBDF	O15296	LX15B	Polyunsaturated fatty acid lipoxygenase ALOX15B	not-related
HSBDF	O15382	BCAT2	Branched-chain-amino-acid aminotransferase, mitochondrial	not-related
HSBDF	O15455	TLR3	Toll-like receptor 3	covered
HSBDF	O15519	CFLAR	CASP8 and FADD-like apoptosis regulator	not-related
HSBDF	O15552	FFAR2	Free fatty acid receptor 2	not-related
HSBDF	O43175	SERA	D-3-phosphoglycerate dehydrogenase	not-related
HSBDF	O43272	PROD	Proline dehydrogenase 1, mitochondrial	not-related
HSBDF	O43315	AQP9	Aquaporin-9	not-related
HSBDF	O43497	CAC1G	Voltage-dependent T-type calcium channel subunit alpha-1G	not-related
HSBDF	O43776	SYNC	Asparagine--tRNA ligase, cytoplasmic	not-related
HSBDF	O43837	IDH3B	Isocitrate dehydrogenase [NAD] subunit beta, mitochondrial	not-related
HSBDF	O43868	S28A2	Sodium/nucleoside cotransporter 2	not-related
HSBDF	O60235	TM11D	Transmembrane protease serine 11D	not-related
HSBDF	O60341	KDM1A	Lysine-specific histone demethylase 1A	not-related
HSBDF	O60427	FADS1	Acyl-CoA (8-3)-desaturase	not-related
HSBDF	O60488	ACSL4	Long-chain-fatty-acid--CoA ligase 4	not-related
HSBDF	O60603	TLR2	Toll-like receptor 2	covered
HSBDF	O60656	UD19	UDP-glucuronosyltransferase 1A9	not-related
HSBDF	O60733	PLPL9	85/88 kDa calcium-independent phospholipase A2	not-related
HSBDF	O75030	MITF	Microphthalmia-associated transcription factor	not-related
HSBDF	O75106	AOC2	Retina-specific copper amine oxidase	not-related
HSBDF	O75310	UDB11	UDP-glucuronosyltransferase 2B11	not-related
HSBDF	O75387	LAT3	Large neutral amino acids transporter small subunit 3	not-related
HSBDF	O75390	CISY	Citrate synthase, mitochondrial	not-related
HSBDF	O75469	NR1I2	Nuclear receptor subfamily 1 group I member 2	not-related
HSBDF	O75475	PSIP1	PC4 and SFRS1-interacting protein	not-related
HSBDF	O75746	CMC1	Calcium-binding mitochondrial carrier protein Aralar1	not-related
HSBDF	O75762	TRPA1	Transient receptor potential cation channel subfamily A member 1	not-related
HSBDF	O75795	UDB17	UDP-glucuronosyltransferase 2B17	not-related
HSBDF	O75899	GABR2	Gamma-aminobutyric acid type B receptor subunit 2	not-related
HSBDF	O94768	ST17B	Serine/threonine-protein kinase 17B	not-related
HSBDF	O94910	AGRL1	Adhesion G protein-coupled receptor L1	not-related
HSBDF	O95136	S1PR2	Sphingosine 1-phosphate receptor 2	not-related
HSBDF	O95180	CAC1H	Voltage-dependent T-type calcium channel subunit alpha-1H	not-related
HSBDF	O95243	MBD4	Methyl-CpG-binding domain protein 4	not-related
HSBDF	O95342	ABCBB	Bile salt export pump	not-related
HSBDF	O95477	ABCA1	Phospholipid-transporting ATPase ABCA1	not-related
HSBDF	O95490	AGRL2	Adhesion G protein-coupled receptor L2	not-related
HSBDF	O95573	ACSL3	Long-chain-fatty-acid--CoA ligase 3	not-related
HSBDF	O95864	FADS2	Acyl-CoA 6-desaturase	not-related
HSBDF	P00156	CYB	Cytochrome b	not-related
HSBDF	P00325	ADH1B	All-trans-retinol dehydrogenase [NAD(+)] ADH1B	not-related
HSBDF	P00338	LDHA	L-lactate dehydrogenase A chain	covered
HSBDF	P00352	AL1A1	Retinal dehydrogenase 1	not-related
HSBDF	P00374	DYR	Dihydrofolate reductase	not-related
HSBDF	P00390	GSHR	Glutathione reductase, mitochondrial	not-related
HSBDF	P00403	COX2	Cytochrome c oxidase subunit 2	not-related
HSBDF	P00491	PNPH	Purine nucleoside phosphorylase	not-related
HSBDF	P00492	HPRT	Hypoxanthine-guanine phosphoribosyltransferase	not-related
HSBDF	P00519	ABL1	Tyrosine-protein kinase ABL1	covered
HSBDF	P00533	EGFR	Epidermal growth factor receptor	not-related
HSBDF	P00746	CFAD	Complement factor D	not-related
HSBDF	P00748	FA12	Coagulation factor XII	not-related
HSBDF	P00749	UROK	Urokinase-type plasminogen activator	not-related
HSBDF	P00813	ADA	Adenosine deaminase	not-related
HSBDF	P00918	CAH2	Carbonic anhydrase 2	not-related
HSBDF	P00966	ASSY	Argininosuccinate synthase	not-related
HSBDF	P01042	KNG1	Kininogen-1	not-related
HSBDF	P01100	FOS	Proto-oncogene c-Fos	not-related
HSBDF	P01133	EGF	Pro-epidermal growth factor	not-related
HSBDF	P01178	NEU1	Oxytocin-neurophysin 1	not-related
HSBDF	P01275	GLUC	Pro-glucagon	not-related
HSBDF	P01375	TNFA	Tumor necrosis factor	covered
HSBDF	P01889	HLAB	HLA class I histocompatibility antigen, B alpha chain	not-related
HSBDF	P02042	HBD	Hemoglobin subunit delta	not-related
HSBDF	P02144	MYG	Myoglobin	not-related
HSBDF	P02647	APOA1	Apolipoprotein A-I	not-related
HSBDF	P02649	APOE	Apolipoprotein E	not-related
HSBDF	P02766	TTHY	Transthyretin	not-related
HSBDF	P02768	ALBU	Albumin	not-related
HSBDF	P02771	FETA	Alpha-fetoprotein	not-related
HSBDF	P02786	TFR1	Transferrin receptor protein 1	not-related
HSBDF	P02787	TRFE	Serotransferrin	not-related
HSBDF	P02788	TRFL	Lactotransferrin	not-related
HSBDF	P03956	MMP1	Interstitial collagenase	not-related
HSBDF	P04035	HMDH	3-hydroxy-3-methylglutaryl-coenzyme A reductase	not-related
HSBDF	P04040	CATA	Catalase	not-related
HSBDF	P04054	PA21B	Phospholipase A2	not-related
HSBDF	P04062	GLCM	Lysosomal acid glucosylceramidase	not-related
HSBDF	P04114	APOB	Apolipoprotein B-100	not-related
HSBDF	P04141	CSF2	Granulocyte-macrophage colony-stimulating factor	covered
HSBDF	P04150	GCR	Glucocorticoid receptor	not-related
HSBDF	P04156	PRIO	Major prion protein	not-related
HSBDF	P04180	LCAT	Phosphatidylcholine-sterol acyltransferase	not-related
HSBDF	P04183	KITH	Thymidine kinase, cytosolic	not-related
HSBDF	P04271	S100B	Protein S100-B	not-related
HSBDF	P04278	SHBG	Sex hormone-binding globulin	not-related
HSBDF	P04424	ARLY	Argininosuccinate lyase	not-related
HSBDF	P04626	ERBB2	Receptor tyrosine-protein kinase erbB-2	not-related
HSBDF	P04637	P53	Cellular tumor antigen p53	not-related
HSBDF	P04798	CP1A1	Cytochrome P450 1A1	not-related
HSBDF	P04818	TYSY	Thymidylate synthase	not-related
HSBDF	P05067	A4	Amyloid-beta precursor protein	not-related
HSBDF	P05091	ALDH2	Aldehyde dehydrogenase, mitochondrial	not-related
HSBDF	P05108	CP11A	Cholesterol side-chain cleavage enzyme, mitochondrial	not-related
HSBDF	P05112	IL4	Interleukin-4	not-related
HSBDF	P05121	PAI1	Plasminogen activator inhibitor 1	not-related
HSBDF	P05129	KPCG	Protein kinase C gamma type	not-related
HSBDF	P05164	PERM	Myeloperoxidase	not-related
HSBDF	P05177	CP1A2	Cytochrome P450 1A2	not-related
HSBDF	P05181	CP2E1	Cytochrome P450 2E1	not-related
HSBDF	P05231	IL6	Interleukin-6	covered
HSBDF	P05305	EDN1	Endothelin-1	not-related
HSBDF	P05362	ICAM1	Intercellular adhesion molecule 1	not-related
HSBDF	P05412	JUN	Transcription factor AP-1	not-related
HSBDF	P06133	UD2B4	UDP-glucuronosyltransferase 2B4	not-related
HSBDF	P06239	LCK	Tyrosine-protein kinase Lck	not-related
HSBDF	P06241	FYN	Tyrosine-protein kinase Fyn	not-related
HSBDF	P06276	CHLE	Cholinesterase	covered
HSBDF	P06307	CCKN	Cholecystokinin	not-related
HSBDF	P06493	CDK1	Cyclin-dependent kinase 1	not-related
HSBDF	P06576	ATPB	ATP synthase subunit beta, mitochondrial	not-related
HSBDF	P06858	LIPL	Lipoprotein lipase	not-related
HSBDF	P07101	TY3H	Tyrosine 3-monooxygenase	not-related
HSBDF	P07237	PDIA1	Protein disulfide-isomerase	not-related
HSBDF	P07327	ADH1A	Alcohol dehydrogenase 1A	not-related
HSBDF	P07477	TRY1	Trypsin-1	not-related
HSBDF	P07550	ADRB2	Beta-2 adrenergic receptor	covered
HSBDF	P07741	APT	Adenine phosphoribosyltransferase	not-related
HSBDF	P07814	SYEP	Bifunctional glutamate/proline--tRNA ligase	not-related
HSBDF	P07900	HS90A	Heat shock protein HSP 90-alpha	not-related
HSBDF	P08047	SP1	Transcription factor Sp1	not-related
HSBDF	P08100	OPSD	Rhodopsin	not-related
HSBDF	P08195	4F2	4F2 cell-surface antigen heavy chain	not-related
HSBDF	P08236	BGLR	Beta-glucuronidase	not-related
HSBDF	P08243	ASNS	Asparagine synthetase [glutamine-hydrolyzing]	not-related
HSBDF	P08253	MMP2	72 kDa type IV collagenase	not-related
HSBDF	P08319	ADH4	All-trans-retinol dehydrogenase [NAD(+)] ADH4	not-related
HSBDF	P08581	MET	Hepatocyte growth factor receptor	not-related
HSBDF	P08588	ADRB1	Beta-1 adrenergic receptor	covered
HSBDF	P08684	CP3A4	Cytochrome P450 3A4	not-related
HSBDF	P08908	5HT1A	5-hydroxytryptamine receptor 1A	not-related
HSBDF	P08913	ADA2A	Alpha-2A adrenergic receptor	not-related
HSBDF	P09429	HMGB1	High mobility group protein B1	not-related
HSBDF	P09601	HMOX1	Heme oxygenase 1	not-related
HSBDF	P09769	FGR	Tyrosine-protein kinase Fgr	not-related
HSBDF	P09874	PARP1	Poly [ADP-ribose] polymerase 1	not-related
HSBDF	P09917	LOX5	Polyunsaturated fatty acid 5-lipoxygenase	not-related
HSBDF	P09958	FURIN	Furin	covered
HSBDF	P0CG48	UBC	Polyubiquitin-C	not-related
HSBDF	P0CJ75	HMN8	Humanin-like 8	not-related
HSBDF	P0DMP1	HMN12	Humanin-like 12	not-related
HSBDF	P0DMS9	TMIG3	Transmembrane domain-containing protein TMIGD3	not-related
HSBDF	P0DP24	CALM2	Calmodulin-2	not-related
HSBDF	P10145	IL8	Interleukin-8	covered
HSBDF	P10275	ANDR	Androgen receptor	not-related
HSBDF	P10632	CP2C8	Cytochrome P450 2C8	not-related
HSBDF	P11168	GTR2	Solute carrier family 2, facilitated glucose transporter member 2	not-related
HSBDF	P11215	ITAM	Integrin alpha-M	not-related
HSBDF	P11309	PIM1	Serine/threonine-protein kinase pim-1	not-related
HSBDF	P11509	CP2A6	Cytochrome P450 2A6	not-related
HSBDF	P11586	C1TC	C-1-tetrahydrofolate synthase, cytoplasmic	not-related
HSBDF	P11597	CETP	Cholesteryl ester transfer protein	not-related
HSBDF	P11712	CP2C9	Cytochrome P450 2C9	not-related
HSBDF	P11766	ADHX	Alcohol dehydrogenase class-3	not-related
HSBDF	P11802	CDK4	Cyclin-dependent kinase 4	not-related
HSBDF	P12081	HARS1	Histidine--tRNA ligase, cytoplasmic	not-related
HSBDF	P12643	BMP2	Bone morphogenetic protein 2	not-related
HSBDF	P12821	ACE	Angiotensin-converting enzyme	covered
HSBDF	P12830	CADH1	Cadherin-1	not-related
HSBDF	P12872	MOTI	Promotilin	not-related
HSBDF	P13051	UNG	Uracil-DNA glycosylase	not-related
HSBDF	P13500	CCL2	C-C motif chemokine 2	not-related
HSBDF	P13716	HEM2	Delta-aminolevulinic acid dehydratase	not-related
HSBDF	P14061	DHB1	17-beta-hydroxysteroid dehydrogenase type 1	not-related
HSBDF	P14174	MIF	Macrophage migration inhibitory factor	not-related
HSBDF	P14207	FOLR2	Folate receptor beta	not-related
HSBDF	P14410	SUIS	Sucrase-isomaltase, intestinal	not-related
HSBDF	P14416	DRD2	D(2) dopamine receptor	not-related
HSBDF	P14550	AK1A1	Aldo-keto reductase family 1 member A1	not-related
HSBDF	P14555	PA2GA	Phospholipase A2, membrane associated	not-related
HSBDF	P14618	KPYM	Pyruvate kinase PKM	not-related
HSBDF	P14672	GLUT4	Solute carrier family 2, facilitated glucose transporter member 4	not-related
HSBDF	P14679	TYRO	Tyrosinase	not-related
HSBDF	P14780	MMP9	Matrix metalloproteinase-9	not-related
HSBDF	P14867	GBRA1	Gamma-aminobutyric acid receptor subunit alpha-1	not-related
HSBDF	P14920	OXDA	D-amino-acid oxidase	not-related
HSBDF	P15086	CBPB1	Carboxypeptidase B	not-related
HSBDF	P15090	FABP4	Fatty acid-binding protein, adipocyte	not-related
HSBDF	P15104	GLNA	Glutamine synthetase	not-related
HSBDF	P15121	ALDR	Aldo-keto reductase family 1 member B1	not-related
HSBDF	P15144	AMPN	Aminopeptidase N	not-related
HSBDF	P15151	PVR	Poliovirus receptor	not-related
HSBDF	P15328	FOLR1	Folate receptor alpha	not-related
HSBDF	P15559	NQO1	NAD(P)H dehydrogenase [quinone] 1	not-related
HSBDF	P15813	CD1D	Antigen-presenting glycoprotein CD1d	not-related
HSBDF	P15976	GATA1	Erythroid transcription factor	not-related
HSBDF	P16233	LIPP	Pancreatic triacylglycerol lipase	not-related
HSBDF	P16278	BGAL	Beta-galactosidase	not-related
HSBDF	P16662	UD2B7	UDP-glucuronosyltransferase 2B7	not-related
HSBDF	P17252	KPCA	Protein kinase C alpha type	covered
HSBDF	P17252	KPCA	Protein kinase C alpha type	not-related
HSBDF	P17302	CXA1	Gap junction alpha-1 protein	not-related
HSBDF	P17516	AK1C4	Aldo-keto reductase family 1 member C4	not-related
HSBDF	P17612	KAPCA	cAMP-dependent protein kinase catalytic subunit alpha	covered
HSBDF	P17900	SAP3	Ganglioside GM2 activator	not-related
HSBDF	P18054	LOX12	Polyunsaturated fatty acid lipoxygenase ALOX12	not-related
HSBDF	P18146	EGR1	Early growth response protein 1	not-related
HSBDF	P18505	GBRB1	Gamma-aminobutyric acid receptor subunit beta-1	not-related
HSBDF	P18507	GBRG2	Gamma-aminobutyric acid receptor subunit gamma-2	not-related
HSBDF	P18825	ADA2C	Alpha-2C adrenergic receptor	not-related
HSBDF	P18846	ATF1	Cyclic AMP-dependent transcription factor ATF-1	not-related
HSBDF	P19113	DCHS	Histidine decarboxylase	not-related
HSBDF	P19224	UD16	UDP-glucuronosyltransferase 1-6	not-related
HSBDF	P19320	VCAM1	Vascular cell adhesion protein 1	not-related
HSBDF	P19793	RXRA	Retinoic acid receptor RXR-alpha	not-related
HSBDF	P20132	SDHL	L-serine dehydratase/L-threonine deaminase	not-related
HSBDF	P20382	MCH	Pro-MCH	not-related
HSBDF	P20618	PSB1	Proteasome subunit beta type-1	not-related
HSBDF	P20700	LMNB1	Lamin-B1	not-related
HSBDF	P20702	ITAX	Integrin alpha-X	not-related
HSBDF	P20783	NTF3	Neurotrophin-3	not-related
HSBDF	P20813	CP2B6	Cytochrome P450 2B6	not-related
HSBDF	P20933	ASPG	N(4)-(beta-N-acetylglucosaminyl)-L-asparaginase	not-related
HSBDF	P21397	AOFA	Amine oxidase [flavin-containing] A	not-related
HSBDF	P21399	ACOC	Cytoplasmic aconitate hydratase	not-related
HSBDF	P21549	SPYA	Serine--pyruvate aminotransferase	not-related
HSBDF	P21589	5NTD	5'-nucleotidase	not-related
HSBDF	P21731	TA2R	Thromboxane A2 receptor	not-related
HSBDF	P21912	SDHB	Succinate dehydrogenase [ubiquinone] iron-sulfur subunit, mitochondrial	not-related
HSBDF	P21964	COMT	Catechol O-methyltransferase	covered
HSBDF	P22079	PERL	Lactoperoxidase	not-related
HSBDF	P22234	PUR6	Multifunctional protein ADE2	not-related
HSBDF	P22303	ACES	Acetylcholinesterase	not-related
HSBDF	P22309	UD11	UDP-glucuronosyltransferase 1A1	not-related
HSBDF	P22392	NDKB	Nucleoside diphosphate kinase B	not-related
HSBDF	P22557	HEM0	5-aminolevulinate synthase, erythroid-specific, mitochondrial	not-related
HSBDF	P22680	CP7A1	Cytochrome P450 7A1	not-related
HSBDF	P22888	LSHR	Lutropin-choriogonadotropic hormone receptor	not-related
HSBDF	P23141	EST1	Liver carboxylesterase 1	not-related
HSBDF	P23219	PGH1	Prostaglandin G/H synthase 1	not-related
HSBDF	P23368	MAOM	NAD-dependent malic enzyme, mitochondrial	not-related
HSBDF	P23526	SAHH	Adenosylhomocysteinase	not-related
HSBDF	P23560	BDNF	Brain-derived neurotrophic factor	not-related
HSBDF	P23771	GATA3	Trans-acting T-cell-specific transcription factor GATA-3	not-related
HSBDF	P23786	CPT2	Carnitine O-palmitoyltransferase 2, mitochondrial	not-related
HSBDF	P23975	SC6A2	Sodium-dependent noradrenaline transporter	not-related
HSBDF	P24385	CCND1	G1/S-specific cyclin-D1	not-related
HSBDF	P24903	CP2F1	Cytochrome P450 2F1	not-related
HSBDF	P24941	CDK2	Cyclin-dependent kinase 2	not-related
HSBDF	P25786	PSA1	Proteasome subunit alpha type-1	not-related
HSBDF	P25789	PSA4	Proteasome subunit alpha type-4	not-related
HSBDF	P25874	UCP1	Mitochondrial brown fat uncoupling protein 1	not-related
HSBDF	P25929	NPY1R	Neuropeptide Y receptor type 1	not-related
HSBDF	P26358	DNMT1	DNA (cytosine-5)-methyltransferase 1	covered
HSBDF	P27169	PON1	Serum paraoxonase/arylesterase 1	not-related
HSBDF	P27338	AOFB	Amine oxidase [flavin-containing] B	not-related
HSBDF	P27487	DPP4	Dipeptidyl peptidase 4	covered
HSBDF	P27708	PYR1	CAD protein	not-related
HSBDF	P28066	PSA5	Proteasome subunit alpha type-5	not-related
HSBDF	P28161	GSTM2	Glutathione S-transferase Mu 2	not-related
HSBDF	P28222	5HT1B	5-hydroxytryptamine receptor 1B	not-related
HSBDF	P28329	CLAT	Choline O-acetyltransferase	not-related
HSBDF	P28332	ADH6	Alcohol dehydrogenase 6	not-related
HSBDF	P28335	5HT2C	5-hydroxytryptamine receptor 2C	not-related
HSBDF	P28482	MK01	Mitogen-activated protein kinase 1	not-related
HSBDF	P28562	DUS1	Dual specificity protein phosphatase 1	not-related
HSBDF	P29016	CD1B	T-cell surface glycoprotein CD1b	not-related
HSBDF	P29120	NEC1	Neuroendocrine convertase 1	not-related
HSBDF	P29218	IMPA1	Inositol monophosphatase 1	not-related
HSBDF	P29274	AA2AR	Adenosine receptor A2a	not-related
HSBDF	P29275	AA2BR	Adenosine receptor A2b	not-related
HSBDF	P29279	CCN2	CCN family member 2	not-related
HSBDF	P29372	3MG	DNA-3-methyladenine glycosylase	not-related
HSBDF	P29474	NOS3	Nitric oxide synthase, endothelial	not-related
HSBDF	P30043	BLVRB	Flavin reductase (NADPH)	not-related
HSBDF	P30044	PRDX5	Peroxiredoxin-5, mitochondrial	not-related
HSBDF	P30405	PPIF	Peptidyl-prolyl cis-trans isomerase F, mitochondrial	covered
HSBDF	P30837	AL1B1	Aldehyde dehydrogenase X, mitochondrial	not-related
HSBDF	P30838	AL3A1	Aldehyde dehydrogenase, dimeric NADP-preferring	not-related
HSBDF	P31040	SDHA	Succinate dehydrogenase [ubiquinone] flavoprotein subunit, mitochondrial	not-related
HSBDF	P31431	SDC4	Syndecan-4	not-related
HSBDF	P31644	GBRA5	Gamma-aminobutyric acid receptor subunit alpha-5	not-related
HSBDF	P31645	SC6A4	Sodium-dependent serotonin transporter	not-related
HSBDF	P32320	CDD	Cytidine deaminase	not-related
HSBDF	P32754	HPPD	4-hydroxyphenylpyruvate dioxygenase	not-related
HSBDF	P33261	CP2CJ	Cytochrome P450 2C19	not-related
HSBDF	P34896	GLYC	Serine hydroxymethyltransferase, cytosolic	not-related
HSBDF	P34897	GLYM	Serine hydroxymethyltransferase, mitochondrial	not-related
HSBDF	P34932	HSP74	Heat shock 70 kDa protein 4	not-related
HSBDF	P34969	5HT7R	5-hydroxytryptamine receptor 7	not-related
HSBDF	P34972	CNR2	Cannabinoid receptor 2	not-related
HSBDF	P35228	NOS2	Nitric oxide synthase, inducible	not-related
HSBDF	P35348	ADA1A	Alpha-1A adrenergic receptor	not-related
HSBDF	P35354	PGH2	Prostaglandin G/H synthase 2	not-related
HSBDF	P35372	OPRM	Mu-type opioid receptor	not-related
HSBDF	P35372-10	OPRM-10	Isoform 10 of Mu-type opioid receptor	not-related
HSBDF	P35499	SCN4A	Sodium channel protein type 4 subunit alpha	not-related
HSBDF	P35503	UD13	UDP-glucuronosyltransferase 1A3	not-related
HSBDF	P35790	CHKA	Choline kinase alpha	not-related
HSBDF	P35869	AHR	Aryl hydrocarbon receptor	not-related
HSBDF	P36537	UDB10	UDP-glucuronosyltransferase 2B10	not-related
HSBDF	P36542	ATPG	ATP synthase subunit gamma, mitochondrial	not-related
HSBDF	P36956	SRBP1	Sterol regulatory element-binding protein 1	not-related
HSBDF	P37059	DHB2	17-beta-hydroxysteroid dehydrogenase type 2	not-related
HSBDF	P37231	PPARG	Peroxisome proliferator-activated receptor gamma	not-related
HSBDF	P39086	GRIK1	Glutamate receptor ionotropic, kainate 1	not-related
HSBDF	P40306	PSB10	Proteasome subunit beta type-10	not-related
HSBDF	P40394	ADH7	All-trans-retinol dehydrogenase [NAD(+)] ADH7	not-related
HSBDF	P40763	STAT3	Signal transducer and activator of transcription 3	not-related
HSBDF	P40926	MDHM	Malate dehydrogenase, mitochondrial	not-related
HSBDF	P40933	IL15	Interleukin-15	not-related
HSBDF	P41180	CASR	Extracellular calcium-sensing receptor	not-related
HSBDF	P41235	HNF4A	Hepatocyte nuclear factor 4-alpha	not-related
HSBDF	P41250	GARS	Glycine--tRNA ligase	not-related
HSBDF	P41440	S19A1	Reduced folate transporter	not-related
HSBDF	P41594	GRM5	Metabotropic glutamate receptor 5	not-related
HSBDF	P41595	5HT2B	5-hydroxytryptamine receptor 2B	not-related
HSBDF	P42330	AK1C3	Aldo-keto reductase family 1 member C3	not-related
HSBDF	P42357	HUTH	Histidine ammonia-lyase	not-related
HSBDF	P42574	CASP3	Caspase-3	not-related
HSBDF	P43003	EAA1	Excitatory amino acid transporter 1	covered
HSBDF	P43119	PI2R	Prostacyclin receptor	not-related
HSBDF	P43250	GRK6	G protein-coupled receptor kinase 6	not-related
HSBDF	P43403	ZAP70	Tyrosine-protein kinase ZAP-70	not-related
HSBDF	P43490	NAMPT	Nicotinamide phosphoribosyltransferase	not-related
HSBDF	P45844	ABCG1	ATP-binding cassette sub-family G member 1	not-related
HSBDF	P45877	PPIC	Peptidyl-prolyl cis-trans isomerase C	not-related
HSBDF	P46531	NOTC1	Neurogenic locus notch homolog protein 1	not-related
HSBDF	P46663	BKRB1	B1 bradykinin receptor	not-related
HSBDF	P47870	GBRB2	Gamma-aminobutyric acid receptor subunit beta-2	not-related
HSBDF	P47895	AL1A3	Aldehyde dehydrogenase family 1 member A3	not-related
HSBDF	P47900	P2RY1	P2Y purinoceptor 1	not-related
HSBDF	P47989	XDH	Xanthine dehydrogenase/oxidase	not-related
HSBDF	P48058	GRIA4	Glutamate receptor 4	not-related
HSBDF	P48065	S6A12	Sodium- and chloride-dependent betaine transporter	not-related
HSBDF	P48307	TFPI2	Tissue factor pathway inhibitor 2	not-related
HSBDF	P48448	AL3B2	Aldehyde dehydrogenase family 3 member B2	not-related
HSBDF	P48544	KCNJ5	G protein-activated inward rectifier potassium channel 4	not-related
HSBDF	P48664	EAA4	Excitatory amino acid transporter 4	not-related
HSBDF	P48735	IDHP	Isocitrate dehydrogenase [NADP], mitochondrial	not-related
HSBDF	P49019	HCAR3	Hydroxycarboxylic acid receptor 3	not-related
HSBDF	P49146	NPY2R	Neuropeptide Y receptor type 2	not-related
HSBDF	P49189	AL9A1	4-trimethylaminobutyraldehyde dehydrogenase	not-related
HSBDF	P49419	AL7A1	Alpha-aminoadipic semialdehyde dehydrogenase	not-related
HSBDF	P49590	SYHM	Histidine--tRNA ligase, mitochondrial	not-related
HSBDF	P49591	SYSC	Serine--tRNA ligase, cytoplasmic	not-related
HSBDF	P49721	PSB2	Proteasome subunit beta type-2	not-related
HSBDF	P49753	ACOT2	Acyl-coenzyme A thioesterase 2, mitochondrial	not-related
HSBDF	P49763	PLGF	Placenta growth factor	not-related
HSBDF	P49888	ST1E1	Sulfotransferase 1E1	not-related
HSBDF	P49902	5NTC	Cytosolic purine 5'-nucleotidase	not-related
HSBDF	P50213	IDH3A	Isocitrate dehydrogenase [NAD] subunit alpha, mitochondrial	not-related
HSBDF	P50281	MMP14	Matrix metalloproteinase-14	not-related
HSBDF	P50416	CPT1A	Carnitine O-palmitoyltransferase 1, liver isoform	not-related
HSBDF	P50440	GATM	Glycine amidinotransferase, mitochondrial	not-related
HSBDF	P50750	CDK9	Cyclin-dependent kinase 9	not-related
HSBDF	P50897	PPT1	Palmitoyl-protein thioesterase 1	not-related
HSBDF	P51151	RAB9A	Ras-related protein Rab-9A	not-related
HSBDF	P51553	IDH3G	Isocitrate dehydrogenase [NAD] subunit gamma, mitochondrial	not-related
HSBDF	P51648	AL3A2	Aldehyde dehydrogenase family 3 member A2	not-related
HSBDF	P51649	SSDH	Succinate-semialdehyde dehydrogenase, mitochondrial	not-related
HSBDF	P51654	GPC3	Glypican-3	not-related
HSBDF	P51677	CCR3	C-C chemokine receptor type 3	not-related
HSBDF	P51812	KS6A3	Ribosomal protein S6 kinase alpha-3	not-related
HSBDF	P52758	RIDA	2-iminobutanoate/2-iminopropanoate deaminase	not-related
HSBDF	P53396	ACLY	ATP-citrate synthase	not-related
HSBDF	P53794	SC5A3	Sodium/myo-inositol cotransporter	not-related
HSBDF	P54136	SYRC	Arginine--tRNA ligase, cytoplasmic	not-related
HSBDF	P54577	SYYC	Tyrosine--tRNA ligase, cytoplasmic	not-related
HSBDF	P54687	BCAT1	Branched-chain-amino-acid aminotransferase, cytosolic	not-related
HSBDF	P55085	PAR2	Proteinase-activated receptor 2	covered
HSBDF	P55211	CASP9	Caspase-9	not-related
HSBDF	P55263	ADK	Adenosine kinase	not-related
HSBDF	P55786	PSA	Puromycin-sensitive aminopeptidase	not-related
HSBDF	P55851	UCP2	Mitochondrial uncoupling protein 2	not-related
HSBDF	P55916	UCP3	Mitochondrial uncoupling protein 3	not-related
HSBDF	P56937	DHB7	3-keto-steroid reductase/17-beta-hydroxysteroid dehydrogenase 7	not-related
HSBDF	P59533	T2R38	Taste receptor type 2 member 38	not-related
HSBDF	P59541	T2R30	Taste receptor type 2 member 30	not-related
HSBDF	P59543	T2R20	Taste receptor type 2 member 20	not-related
HSBDF	P60604	UB2G2	Ubiquitin-conjugating enzyme E2 G2	not-related
HSBDF	P60763	RAC3	Ras-related C3 botulinum toxin substrate 3	not-related
HSBDF	P61073	CXCR4	C-X-C chemokine receptor type 4	not-related
HSBDF	P61278	SMS	Somatostatin	not-related
HSBDF	P61586	RHOA	Transforming protein RhoA	not-related
HSBDF	P61769	B2MG	Beta-2-microglobulin	not-related
HSBDF	P61964	WDR5	WD repeat-containing protein 5	not-related
HSBDF	P62937	PPIA	Peptidyl-prolyl cis-trans isomerase A	covered
HSBDF	P62942	FKB1A	Peptidyl-prolyl cis-trans isomerase FKBP1A	not-related
HSBDF	P62979	RS27A	Ubiquitin-40S ribosomal protein S27a	not-related
HSBDF	P62987	RL40	Ubiquitin-60S ribosomal protein L40	not-related
HSBDF	P63000	RAC1	Ras-related C3 botulinum toxin substrate 1	not-related
HSBDF	P67775	PP2AA	Serine/threonine-protein phosphatase 2A catalytic subunit alpha isoform	not-related
HSBDF	P68400	CSK21	Casein kinase II subunit alpha	covered
HSBDF	P68871	HBB	Hemoglobin subunit beta	not-related
HSBDF	P69905	HBA	Hemoglobin subunit alpha	not-related
HSBDF	P78330	SERB	Phosphoserine phosphatase	not-related
HSBDF	P78540	ARGI2	Arginase-2, mitochondrial	not-related
HSBDF	P80365	DHI2	Corticosteroid 11-beta-dehydrogenase isozyme 2	not-related
HSBDF	P80404	GABT	4-aminobutyrate aminotransferase, mitochondrial	not-related
HSBDF	P99999	CYC	Cytochrome c	not-related
HSBDF	Q00613	HSF1	Heat shock factor protein 1	not-related
HSBDF	Q01650	LAT1	Large neutral amino acids transporter small subunit 1	not-related
HSBDF	Q01959	SC6A3	Sodium-dependent dopamine transporter	not-related
HSBDF	Q02928	CP4AB	Cytochrome P450 4A11	not-related
HSBDF	Q03164	KMT2A	Histone-lysine N-methyltransferase 2A	not-related
HSBDF	Q03181	PPARD	Peroxisome proliferator-activated receptor delta	not-related
HSBDF	Q04721	NOTC2	Neurogenic locus notch homolog protein 2	not-related
HSBDF	Q04828	AK1C1	Aldo-keto reductase family 1 member C1	not-related
HSBDF	Q05329	DCE2	Glutamate decarboxylase 2	not-related
HSBDF	Q05469	LIPS	Hormone-sensitive lipase	not-related
HSBDF	Q05586	NMDZ1	Glutamate receptor ionotropic, NMDA 1	not-related
HSBDF	Q06124	PTN11	Tyrosine-protein phosphatase non-receptor type 11	not-related
HSBDF	Q06278	AOXA	Aldehyde oxidase	not-related
HSBDF	Q07812	BAX	Apoptosis regulator BAX	not-related
HSBDF	Q07820	MCL1	Induced myeloid leukemia cell differentiation protein Mcl-1	not-related
HSBDF	Q07954	LRP1	Prolow-density lipoprotein receptor-related protein 1	not-related
HSBDF	Q08AH1	ACSM1	Acyl-coenzyme A synthetase ACSM1, mitochondrial	not-related
HSBDF	Q12772	SRBP2	Sterol regulatory element-binding protein 2	not-related
HSBDF	Q12797	ASPH	Aspartyl/asparaginyl beta-hydroxylase	not-related
HSBDF	Q12882	DPYD	Dihydropyrimidine dehydrogenase [NADP(+)]	not-related
HSBDF	Q13002	GRIK2	Glutamate receptor ionotropic, kainate 2	not-related
HSBDF	Q13126	MTAP	S-methyl-5'-thioadenosine phosphorylase	not-related
HSBDF	Q13155	AIMP2	Aminoacyl tRNA synthase complex-interacting multifunctional protein 2	not-related
HSBDF	Q13183	S13A2	Solute carrier family 13 member 2	not-related
HSBDF	Q13258	PD2R	Prostaglandin D2 receptor	not-related
HSBDF	Q13285	STF1	Steroidogenic factor 1	not-related
HSBDF	Q13315	ATM	Serine-protein kinase ATM	not-related
HSBDF	Q13402	MYO7A	Unconventional myosin-VIIa	not-related
HSBDF	Q13423	NNTM	NAD(P) transhydrogenase, mitochondrial	not-related
HSBDF	Q13427	PPIG	Peptidyl-prolyl cis-trans isomerase G	not-related
HSBDF	Q13547	HDAC1	Histone deacetylase 1	not-related
HSBDF	Q13555	KCC2G	Calcium/calmodulin-dependent protein kinase type II subunit gamma	not-related
HSBDF	Q13569	TDG	G/T mismatch-specific thymine DNA glycosylase	not-related
HSBDF	Q13639	5HT4R	5-hydroxytryptamine receptor 4	not-related
HSBDF	Q14032	BAAT	Bile acid-CoA:amino acid N-acyltransferase	not-related
HSBDF	Q14457	BECN1	Beclin-1	not-related
HSBDF	Q14534	ERG1	Squalene monooxygenase	not-related
HSBDF	Q14542	S29A2	Equilibrative nucleoside transporter 2	not-related
HSBDF	Q15046	SYK	Lysine--tRNA ligase	not-related
HSBDF	Q15165	PON2	Serum paraoxonase/arylesterase 2	not-related
HSBDF	Q15166	PON3	Serum paraoxonase/lactonase 3	not-related
HSBDF	Q15392	DHC24	Delta(24)-sterol reductase	not-related
HSBDF	Q15661	TRYB1	Tryptase alpha/beta-1	not-related
HSBDF	Q15743	OGR1	Ovarian cancer G-protein coupled receptor 1	not-related
HSBDF	Q15761	NPY5R	Neuropeptide Y receptor type 5	not-related
HSBDF	Q15848	ADIPO	Adiponectin	not-related
HSBDF	Q16236	NF2L2	Nuclear factor erythroid 2-related factor 2	not-related
HSBDF	Q16552	IL17	Interleukin-17A	not-related
HSBDF	Q16696	CP2AD	Cytochrome P450 2A13	not-related
HSBDF	Q16762	THTR	Thiosulfate sulfurtransferase	not-related
HSBDF	Q16775	GLO2	Hydroxyacylglutathione hydrolase, mitochondrial	not-related
HSBDF	Q16831	UPP1	Uridine phosphorylase 1	not-related
HSBDF	Q16853	AOC3	Membrane primary amine oxidase	not-related
HSBDF	Q16873	LTC4S	Leukotriene C4 synthase	not-related
HSBDF	Q32Q12	Q32Q12	Nucleoside diphosphate kinase	not-related
HSBDF	Q4U2R8	S22A6	Solute carrier family 22 member 6	not-related
HSBDF	Q53H96	P5CR3	Pyrroline-5-carboxylate reductase 3	not-related
HSBDF	Q5NUL3	FFAR4	Free fatty acid receptor 4	not-related
HSBDF	Q5TCH4	CP4AM	Cytochrome P450 4A22	not-related
HSBDF	Q5VUC1	Q5VUC1	S-acyl fatty acid synthase thioesterase, medium chain	not-related
HSBDF	Q5XG92	EST4A	Carboxylesterase 4A	not-related
HSBDF	Q68CK6	ACS2B	Acyl-coenzyme A synthetase ACSM2B, mitochondrial	not-related
HSBDF	Q695T7	S6A19	Sodium-dependent neutral amino acid transporter B(0)AT1	not-related
HSBDF	Q6NT32	EST5A	Carboxylesterase 5A	not-related
HSBDF	Q6NUS8	UD3A1	UDP-glucuronosyltransferase 3A1	not-related
HSBDF	Q6NVY1	HIBCH	3-hydroxyisobutyryl-CoA hydrolase, mitochondrial	not-related
HSBDF	Q6P179	ERAP2	Endoplasmic reticulum aminopeptidase 2	not-related
HSBDF	Q6P1M0	S27A4	Long-chain fatty acid transport protein 4	not-related
HSBDF	Q6PI48	SYDM	Aspartate--tRNA ligase, mitochondrial	not-related
HSBDF	Q6PII5	HAGHL	Hydroxyacylglutathione hydrolase-like protein	not-related
HSBDF	Q6PL18	ATAD2	ATPase family AAA domain-containing protein 2	not-related
HSBDF	Q6XQN6	PNCB	Nicotinate phosphoribosyltransferase	not-related
HSBDF	Q7Z2W7	TRPM8	Transient receptor potential cation channel subfamily M member 8	not-related
HSBDF	Q7Z3A0	Q7Z3A0	NAD-dependent protein deacylase sirtuin-5, mitochondrial	not-related
HSBDF	Q86TX2	ACOT1	Acyl-coenzyme A thioesterase 1	not-related
HSBDF	Q86U10	LPP60	60 kDa lysophospholipase	not-related
HSBDF	Q86WU2	LDHD	Probable D-lactate dehydrogenase, mitochondrial	not-related
HSBDF	Q86XE5	HOGA1	4-hydroxy-2-oxoglutarate aldolase, mitochondrial	not-related
HSBDF	Q8IY34	S15A3	Solute carrier family 15 member 3	not-related
HSBDF	Q8N159	NAGS	N-acetylglutamate synthase, mitochondrial	not-related
HSBDF	Q8N9L9	ACOT4	Peroxisomal succinyl-coenzyme A thioesterase	not-related
HSBDF	Q8NE62	CHDH	Choline dehydrogenase, mitochondrial	not-related
HSBDF	Q8NG68	TTL	Tubulin--tyrosine ligase	not-related
HSBDF	Q8TCD5	NT5C	5'(3')-deoxyribonucleotidase, cytosolic type	not-related
HSBDF	Q8TDS4	HCAR2	Hydroxycarboxylic acid receptor 2	not-related
HSBDF	Q8TDX5	ACMSD	2-amino-3-carboxymuconate-6-semialdehyde decarboxylase	not-related
HSBDF	Q8WWI5	CTL1	Choline transporter-like protein 1	not-related
HSBDF	Q8WWM9	CYGB	Cytoglobin	not-related
HSBDF	Q8WWT9	S13A3	Solute carrier family 13 member 3	not-related
HSBDF	Q8WWX8	SC5AB	Sodium/myo-inositol cotransporter 2	not-related
HSBDF	Q8WZ04	TOMT	Transmembrane O-methyltransferase	not-related
HSBDF	Q92482	AQP3	Aquaporin-3	not-related
HSBDF	Q92731	ESR2	Estrogen receptor beta	not-related
HSBDF	Q92847	GHSR	Growth hormone secretagogue receptor type 1	not-related
HSBDF	Q92982	NINJ1	Ninjurin-1	not-related
HSBDF	Q93088	BHMT1	Betaine--homocysteine S-methyltransferase 1	not-related
HSBDF	Q93099	HGD	Homogentisate 1,2-dioxygenase	not-related
HSBDF	Q969D9	TSLP	Thymic stromal lymphopoietin	not-related
HSBDF	Q969T7	5NT3B	7-methylguanosine phosphate-specific 5'-nucleotidase	not-related
HSBDF	Q96BW1	UPP	Uracil phosphoribosyltransferase homolog	not-related
HSBDF	Q96C36	P5CR2	Pyrroline-5-carboxylate reductase 2	not-related
HSBDF	Q96EB6	SIR1	NAD-dependent protein deacetylase sirtuin-1	not-related
HSBDF	Q96EY9	ADAT3	Probable inactive tRNA-specific adenosine deaminase-like protein 3	not-related
HSBDF	Q96GA7	SDSL	Serine dehydratase-like	not-related
HSBDF	Q96H96	COQ2	4-hydroxybenzoate polyprenyltransferase, mitochondrial	not-related
HSBDF	Q96I59	SYNM	Probable asparagine--tRNA ligase, mitochondrial	not-related
HSBDF	Q96KN2	CNDP1	Beta-Ala-His dipeptidase	not-related
HSBDF	Q96N87	S6A18	Inactive sodium-dependent neutral amino acid transporter B(0)AT3	not-related
HSBDF	Q96NR8	RDH12	Retinol dehydrogenase 12	not-related
HSBDF	Q96P20	NLRP3	NACHT, LRR and PYD domains-containing protein 3	not-related
HSBDF	Q96P26	5NT1B	Cytosolic 5'-nucleotidase 1B	not-related
HSBDF	Q96QE2	MYCT	Proton myo-inositol cotransporter	not-related
HSBDF	Q96QT4	TRPM7	Transient receptor potential cation channel subfamily M member 7	not-related
HSBDF	Q96T53	MBOA4	Ghrelin O-acyltransferase	not-related
HSBDF	Q99259	DCE1	Glutamate decarboxylase 1	not-related
HSBDF	Q99436	PSB7	Proteasome subunit beta type-7	not-related
HSBDF	Q99527	GPER1	G-protein coupled estrogen receptor 1	not-related
HSBDF	Q99626	CDX2	Homeobox protein CDX-2	not-related
HSBDF	Q99643	C560	Succinate dehydrogenase cytochrome b560 subunit, mitochondrial	not-related
HSBDF	Q99685	MGLL	Monoglyceride lipase	not-related
HSBDF	Q99798	ACON	Aconitate hydratase, mitochondrial	not-related
HSBDF	Q9BSK2	S2533	Solute carrier family 25 member 33	not-related
HSBDF	Q9BVJ7	DUS23	Dual specificity protein phosphatase 23	not-related
HSBDF	Q9BW92	SYTM	Threonine--tRNA ligase, mitochondrial	not-related
HSBDF	Q9BXA5	SUCR1	Succinate receptor 1	not-related
HSBDF	Q9BXI3	5NT1A	Cytosolic 5'-nucleotidase 1A	not-related
HSBDF	Q9BXR0	TGT	Queuine tRNA-ribosyltransferase catalytic subunit 1	not-related
HSBDF	Q9BY49	PECR	Peroxisomal trans-2-enoyl-CoA reductase	not-related
HSBDF	Q9BY76	ANGL4	Angiopoietin-related protein 4	not-related
HSBDF	Q9BYV7	BCDO2	Beta,beta-carotene 9',10'-oxygenase	not-related
HSBDF	Q9BZD2	S29A3	Equilibrative nucleoside transporter 3	not-related
HSBDF	Q9BZS1	FOXP3	Forkhead box protein P3	not-related
HSBDF	Q9C0B1	FTO	Alpha-ketoglutarate-dependent dioxygenase FTO	not-related
HSBDF	Q9GZT4	SRR	Serine racemase	not-related
HSBDF	Q9GZV3	SC5A7	High affinity choline transporter 1	not-related
HSBDF	Q9GZX7	AICDA	Single-stranded DNA cytosine deaminase	not-related
HSBDF	Q9H221	ABCG8	ATP-binding cassette sub-family G member 8	not-related
HSBDF	Q9H2A7	CXL16	C-X-C motif chemokine 16	not-related
HSBDF	Q9H2J7	S6A15	Sodium-dependent neutral amino acid transporter B(0)AT2	covered
HSBDF	Q9H2M3	BHMT2	S-methylmethionine--homocysteine S-methyltransferase BHMT2	not-related
HSBDF	Q9H492	MLP3A	Microtubule-associated proteins 1A/1B light chain 3A	not-related
HSBDF	Q9HAR2	AGRL3	Adhesion G protein-coupled receptor L3	not-related
HSBDF	Q9HAS3	S28A3	Solute carrier family 28 member 3	not-related
HSBDF	Q9HAW7	UD17	UDP-glucuronosyltransferase 1A7	not-related
HSBDF	Q9HAW9	UD18	UDP-glucuronosyltransferase 1A8	not-related
HSBDF	Q9HAY6	BCDO1	Beta,beta-carotene 15,15'-dioxygenase	not-related
HSBDF	Q9HBH5	RDH14	Retinol dehydrogenase 14	not-related
HSBDF	Q9HBW0	LPAR2	Lysophosphatidic acid receptor 2	not-related
HSBDF	Q9NP81	SYSM	Serine--tRNA ligase, mitochondrial	not-related
HSBDF	Q9NPB1	NT5M	5'(3')-deoxyribonucleotidase, mitochondrial	not-related
HSBDF	Q9NPC1	LT4R2	Leukotriene B4 receptor 2	not-related
HSBDF	Q9NPJ3	ACO13	Acyl-coenzyme A thioesterase 13	not-related
HSBDF	Q9NR19	ACSA	Acetyl-coenzyme A synthetase, cytoplasmic	not-related
HSBDF	Q9NRG4	SMYD2	N-lysine methyltransferase SMYD2	not-related
HSBDF	Q9NS82	AAA1	Asc-type amino acid transporter 1	not-related
HSBDF	Q9NSD5	S6A13	Sodium- and chloride-dependent GABA transporter 2	not-related
HSBDF	Q9NTG7	SIR3	NAD-dependent protein deacetylase sirtuin-3, mitochondrial	not-related
HSBDF	Q9NUB1	ACS2L	Acetyl-coenzyme A synthetase 2-like, mitochondrial	not-related
HSBDF	Q9NUJ1	ABHDA	Palmitoyl-protein thioesterase ABHD10, mitochondrial	not-related
HSBDF	Q9NUN7	ACER3	Alkaline ceramidase 3	not-related
HSBDF	Q9NWZ5	UCKL1	Uridine-cytidine kinase-like 1	not-related
HSBDF	Q9NX18	SDHF2	Succinate dehydrogenase assembly factor 2, mitochondrial	not-related
HSBDF	Q9NYV8	T2R14	Taste receptor type 2 member 14	not-related
HSBDF	Q9NYW6	TA2R3	Taste receptor type 2 member 3	not-related
HSBDF	Q9NZ08	ERAP1	Endoplasmic reticulum aminopeptidase 1	not-related
HSBDF	Q9NZD2	GLTP	Glycolipid transfer protein	not-related
HSBDF	Q9NZJ5	E2AK3	Eukaryotic translation initiation factor 2-alpha kinase 3	not-related
HSBDF	Q9NZK7	PA2GE	Group IIE secretory phospholipase A2	not-related
HSBDF	Q9P2J5	SYLC	Leucine--tRNA ligase, cytoplasmic	not-related
HSBDF	Q9UBK2	PRGC1	Peroxisome proliferator-activated receptor gamma coactivator 1-alpha	not-related
HSBDF	Q9UDX3	S14L4	SEC14-like protein 4	not-related
HSBDF	Q9UEF7	KLOT	Klotho	not-related
HSBDF	Q9UGB7	MIOX	Inositol oxygenase	not-related
HSBDF	Q9UHD2	TBK1	Serine/threonine-protein kinase TBK1	covered
HSBDF	Q9UHI5	LAT2	Large neutral amino acids transporter small subunit 2	not-related
HSBDF	Q9UIQ6	LCAP	Leucyl-cystinyl aminopeptidase	not-related
HSBDF	Q9UJM8	HAOX1	Hydroxyacid oxidase 1	not-related
HSBDF	Q9ULC5	ACSL5	Long-chain-fatty-acid--CoA ligase 5	not-related
HSBDF	Q9UQ10	DHDH	Trans-1,2-dihydrobenzene-1,2-diol dehydrogenase	not-related
HSBDF	Q9Y259	CHKB	Choline/ethanolamine kinase	not-related
HSBDF	Q9Y2T3	GUAD	Guanine deaminase	not-related
HSBDF	Q9Y2T6	GPR55	G-protein coupled receptor 55	not-related
HSBDF	Q9Y2Z4	SYYM	Tyrosine--tRNA ligase, mitochondrial	not-related
HSBDF	Q9Y2Z9	COQ6	Ubiquinone biosynthesis monooxygenase COQ6, mitochondrial	not-related
HSBDF	Q9Y345	SC6A5	Sodium- and chloride-dependent glycine transporter 2	not-related
HSBDF	Q9Y3C6	PPIL1	Peptidyl-prolyl cis-trans isomerase-like 1	not-related
HSBDF	Q9Y4U1	MMAC	Cyanocobalamin reductase / alkylcobalamin dealkylase	not-related
HSBDF	Q9Y5Y4	PD2R2	Prostaglandin D2 receptor 2	not-related
HSBDF	Q9Y6Y9	LY96	Lymphocyte antigen 96	not-related
JAKi	O60674	JAK2	Tyrosine-protein kinase JAK2	covered
JAKi	P23458	JAK1	Tyrosine-protein kinase JAK1	covered
JAKi	P25791	RBTN2	Rhombotin-2	not-related
JAKi	P29597	TYK2	Non-receptor tyrosine-protein kinase TYK2	not-related
JAKi	P52333	JAK3	Tyrosine-protein kinase JAK3	not-related
NOAC	P00734	THRB	Prothrombin	not-related
NOAC	P00740	FA9	Coagulation factor IX	not-related
NOAC	P00742	FA10	Coagulation factor X	not-related
NRICM101	A0A087WWM6	A0A087WWM6	Proline dehydrogenase	not-related
NRICM101	A0A0A0MQS1	A0A0A0MQS1	Pyrroline-5-carboxylate reductase	not-related
NRICM101	A0A0A0MQV1	A0A0A0MQV1	Corticosteroid 11-beta-dehydrogenase isozyme 1	not-related
NRICM101	A0A0A0MR51	A0A0A0MR51	Acyl-CoA (8-3)-desaturase	not-related
NRICM101	A0A0A6YY92	A0A0A6YY92	Adenylosuccinate lyase	not-related
NRICM101	A0A0A6YYL1	A0A0A6YYL1	5-formyltetrahydrofolate cyclo-ligase	not-related
NRICM101	A0A0C4DFN3	A0A0C4DFN3	Monoglyceride lipase	not-related
NRICM101	A0A0C4DG49	A0A0C4DG49	Poliovirus receptor	not-related
NRICM101	A0A2C9F2P4	A0A2C9F2P4	Palmitoyl-protein hydrolase 1	not-related
NRICM101	A0A2Q3DQE3	A0A2Q3DQE3	Calcium/calmodulin-dependent protein kinase	not-related
NRICM101	A0A3F2YP58	A0A3F2YP58	Phosphodiesterase	not-related
NRICM101	A0A499FJK2	A0A499FJK2	Transforming growth factor beta	not-related
NRICM101	A0A499FJL2	A0A499FJL2	Leucine--tRNA ligase	not-related
NRICM101	A0A499FJM4	A0A499FJM4	Cytochrome P450 3A4	not-related
NRICM101	A2RTX5	SYTC2	Threonine--tRNA ligase 2, cytoplasmic	not-related
NRICM101	B9A064	IGLL5	Immunoglobulin lambda-like polypeptide 5	not-related
NRICM101	F2Z2F3	F2Z2F3	PNP_UDP_1 domain-containing protein	not-related
NRICM101	F6X3S4	F6X3S4	Angiotensin-converting enzyme	not-related
NRICM101	H0Y4K8	H0Y4K8	Fibronectin	not-related
NRICM101	H3BT56	H3BT56	CHKB-CPT1B readthrough (NMD candidate)	not-related
NRICM101	J3KPA4	J3KPA4	Vascular endothelial growth factor A	not-related
NRICM101	J3KPD6	J3KPD6	Tyrosine-protein kinase	not-related
NRICM101	J3KPF3	J3KPF3	4F2 cell-surface antigen heavy chain	not-related
NRICM101	J3KR12	J3KR12	Pyrroline-5-carboxylate reductase	not-related
NRICM101	O00154	BACH	Cytosolic acyl coenzyme A thioester hydrolase	not-related
NRICM101	O00206	TLR4	Toll-like receptor 4	not-related
NRICM101	O00220	TR10A	Tumor necrosis factor receptor superfamily member 10A	not-related
NRICM101	O00300	TR11B	Tumor necrosis factor receptor superfamily member 11B	not-related
NRICM101	O00519	FAAH1	Fatty-acid amide hydrolase 1	not-related
NRICM101	O00748	EST2	Cocaine esterase	not-related
NRICM101	O00763	ACACB	Acetyl-CoA carboxylase 2	not-related
NRICM101	O14520	AQP7	Aquaporin-7	not-related
NRICM101	O14521	DHSD	Succinate dehydrogenase [ubiquinone] cytochrome b small subunit, mitochondrial	not-related
NRICM101	O14649	KCNK3	Potassium channel subfamily K member 3	not-related
NRICM101	O14732	IMPA2	Inositol monophosphatase 2	not-related
NRICM101	O14735	CDIPT	CDP-diacylglycerol--inositol 3-phosphatidyltransferase	not-related
NRICM101	O14842	FFAR1	Free fatty acid receptor 1	not-related
NRICM101	O14920	IKKB	Inhibitor of nuclear factor kappa-B kinase subunit beta	not-related
NRICM101	O14939	PLD2	Phospholipase D2	not-related
NRICM101	O15162	PLS1	Phospholipid scramblase 1	not-related
NRICM101	O15178	TBXT	T-box transcription factor T	not-related
NRICM101	O15296	LX15B	Polyunsaturated fatty acid lipoxygenase ALOX15B	not-related
NRICM101	O15382	BCAT2	Branched-chain-amino-acid aminotransferase, mitochondrial	not-related
NRICM101	O15455	TLR3	Toll-like receptor 3	covered
NRICM101	O15519	CFLAR	CASP8 and FADD-like apoptosis regulator	not-related
NRICM101	O15530	PDPK1	3-phosphoinositide-dependent protein kinase 1	not-related
NRICM101	O43272	PROD	Proline dehydrogenase 1, mitochondrial	not-related
NRICM101	O43315	AQP9	Aquaporin-9	not-related
NRICM101	O43451	MGA	Maltase-glucoamylase, intestinal	not-related
NRICM101	O43497	CAC1G	Voltage-dependent T-type calcium channel subunit alpha-1G	not-related
NRICM101	O60427	FADS1	Acyl-CoA (8-3)-desaturase	not-related
NRICM101	O60488	ACSL4	Long-chain-fatty-acid--CoA ligase 4	not-related
NRICM101	O60603	TLR2	Toll-like receptor 2	covered
NRICM101	O60656	UD19	UDP-glucuronosyltransferase 1A9	not-related
NRICM101	O60733	PLPL9	85/88 kDa calcium-independent phospholipase A2	not-related
NRICM101	O60760	HPGDS	Hematopoietic prostaglandin D synthase	not-related
NRICM101	O75030	MITF	Microphthalmia-associated transcription factor	not-related
NRICM101	O75106	AOC2	Retina-specific copper amine oxidase	not-related
NRICM101	O75310	UDB11	UDP-glucuronosyltransferase 2B11	not-related
NRICM101	O75387	LAT3	Large neutral amino acids transporter small subunit 3	not-related
NRICM101	O75444	MAF	Transcription factor Maf	not-related
NRICM101	O75469	NR1I2	Nuclear receptor subfamily 1 group I member 2	not-related
NRICM101	O75746	CMC1	Calcium-binding mitochondrial carrier protein Aralar1	not-related
NRICM101	O75762	TRPA1	Transient receptor potential cation channel subfamily A member 1	not-related
NRICM101	O75899	GABR2	Gamma-aminobutyric acid type B receptor subunit 2	not-related
NRICM101	O94768	ST17B	Serine/threonine-protein kinase 17B	not-related
NRICM101	O95136	S1PR2	Sphingosine 1-phosphate receptor 2	not-related
NRICM101	O95180	CAC1H	Voltage-dependent T-type calcium channel subunit alpha-1H	not-related
NRICM101	O95243	MBD4	Methyl-CpG-binding domain protein 4	not-related
NRICM101	O95342	ABCBB	Bile salt export pump	not-related
NRICM101	O95363	SYFM	Phenylalanine--tRNA ligase, mitochondrial	not-related
NRICM101	O95477	ABCA1	Phospholipid-transporting ATPase ABCA1	not-related
NRICM101	O95573	ACSL3	Long-chain-fatty-acid--CoA ligase 3	not-related
NRICM101	O95864	FADS2	Acyl-CoA 6-desaturase	not-related
NRICM101	O95954	FTCD	Formimidoyltransferase-cyclodeaminase	not-related
NRICM101	P00325	ADH1B	All-trans-retinol dehydrogenase [NAD(+)] ADH1B	not-related
NRICM101	P00374	DYR	Dihydrofolate reductase	not-related
NRICM101	P00390	GSHR	Glutathione reductase, mitochondrial	not-related
NRICM101	P00439	PH4H	Phenylalanine-4-hydroxylase	not-related
NRICM101	P00491	PNPH	Purine nucleoside phosphorylase	not-related
NRICM101	P00492	HPRT	Hypoxanthine-guanine phosphoribosyltransferase	not-related
NRICM101	P00519	ABL1	Tyrosine-protein kinase ABL1	covered
NRICM101	P00533	EGFR	Epidermal growth factor receptor	not-related
NRICM101	P00746	CFAD	Complement factor D	not-related
NRICM101	P00749	UROK	Urokinase-type plasminogen activator	not-related
NRICM101	P00797	RENI	Renin	not-related
NRICM101	P00813	ADA	Adenosine deaminase	not-related
NRICM101	P00918	CAH2	Carbonic anhydrase 2	not-related
NRICM101	P00966	ASSY	Argininosuccinate synthase	not-related
NRICM101	P01100	FOS	Proto-oncogene c-Fos	not-related
NRICM101	P01133	EGF	Pro-epidermal growth factor	not-related
NRICM101	P01137	TGFB1	Transforming growth factor beta-1 proprotein	not-related
NRICM101	P01178	NEU1	Oxytocin-neurophysin 1	not-related
NRICM101	P01275	GLUC	Pro-glucagon	not-related
NRICM101	P01375	TNFA	Tumor necrosis factor	covered
NRICM101	P01889	HLAB	HLA class I histocompatibility antigen, B alpha chain	not-related
NRICM101	P02647	APOA1	Apolipoprotein A-I	not-related
NRICM101	P02649	APOE	Apolipoprotein E	not-related
NRICM101	P02751-15	FINC-15	Isoform 15 of Fibronectin	not-related
NRICM101	P02766	TTHY	Transthyretin	not-related
NRICM101	P02768	ALBU	Albumin	not-related
NRICM101	P02786	TFR1	Transferrin receptor protein 1	not-related
NRICM101	P02787	TRFE	Serotransferrin	not-related
NRICM101	P03956	MMP1	Interstitial collagenase	not-related
NRICM101	P04035	HMDH	3-hydroxy-3-methylglutaryl-coenzyme A reductase	not-related
NRICM101	P04040	CATA	Catalase	not-related
NRICM101	P04054	PA21B	Phospholipase A2	not-related
NRICM101	P04062	GLCM	Lysosomal acid glucosylceramidase	not-related
NRICM101	P04114	APOB	Apolipoprotein B-100	not-related
NRICM101	P04141	CSF2	Granulocyte-macrophage colony-stimulating factor	covered
NRICM101	P04150	GCR	Glucocorticoid receptor	not-related
NRICM101	P04156	PRIO	Major prion protein	not-related
NRICM101	P04180	LCAT	Phosphatidylcholine-sterol acyltransferase	not-related
NRICM101	P04271	S100B	Protein S100-B	not-related
NRICM101	P04626	ERBB2	Receptor tyrosine-protein kinase erbB-2	not-related
NRICM101	P04637	P53	Cellular tumor antigen p53	not-related
NRICM101	P04798	CP1A1	Cytochrome P450 1A1	not-related
NRICM101	P04818	TYSY	Thymidylate synthase	not-related
NRICM101	P05067	A4	Amyloid-beta precursor protein	not-related
NRICM101	P05091	ALDH2	Aldehyde dehydrogenase, mitochondrial	not-related
NRICM101	P05108	CP11A	Cholesterol side-chain cleavage enzyme, mitochondrial	not-related
NRICM101	P05113	IL5	Interleukin-5	not-related
NRICM101	P05121	PAI1	Plasminogen activator inhibitor 1	not-related
NRICM101	P05129	KPCG	Protein kinase C gamma type	not-related
NRICM101	P05164	PERM	Myeloperoxidase	not-related
NRICM101	P05177	CP1A2	Cytochrome P450 1A2	not-related
NRICM101	P05181	CP2E1	Cytochrome P450 2E1	not-related
NRICM101	P05231	IL6	Interleukin-6	covered
NRICM101	P05362	ICAM1	Intercellular adhesion molecule 1	not-related
NRICM101	P05412	JUN	Transcription factor AP-1	not-related
NRICM101	P05413	FABPH	Fatty acid-binding protein, heart	not-related
NRICM101	P06133	UD2B4	UDP-glucuronosyltransferase 2B4	not-related
NRICM101	P06239	LCK	Tyrosine-protein kinase Lck	not-related
NRICM101	P06276	CHLE	Cholinesterase	covered
NRICM101	P06280	AGAL	Alpha-galactosidase A	covered
NRICM101	P06307	CCKN	Cholecystokinin	not-related
NRICM101	P06493	CDK1	Cyclin-dependent kinase 1	not-related
NRICM101	P06576	ATPB	ATP synthase subunit beta, mitochondrial	not-related
NRICM101	P06737	PYGL	Glycogen phosphorylase, liver form	not-related
NRICM101	P07101	TY3H	Tyrosine 3-monooxygenase	not-related
NRICM101	P07237	PDIA1	Protein disulfide-isomerase	not-related
NRICM101	P07477	TRY1	Trypsin-1	not-related
NRICM101	P07741	APT	Adenine phosphoribosyltransferase	not-related
NRICM101	P07814	SYEP	Bifunctional glutamate/proline--tRNA ligase	not-related
NRICM101	P07900	HS90A	Heat shock protein HSP 90-alpha	not-related
NRICM101	P07954	FUMH	Fumarate hydratase, mitochondrial	not-related
NRICM101	P08047	SP1	Transcription factor Sp1	not-related
NRICM101	P08195	4F2	4F2 cell-surface antigen heavy chain	not-related
NRICM101	P08236	BGLR	Beta-glucuronidase	not-related
NRICM101	P08253	MMP2	72 kDa type IV collagenase	not-related
NRICM101	P08263	GSTA1	Glutathione S-transferase A1	not-related
NRICM101	P08684	CP3A4	Cytochrome P450 3A4	not-related
NRICM101	P08709	FA7	Coagulation factor VII	not-related
NRICM101	P09012	SNRPA	U1 small nuclear ribonucleoprotein A	not-related
NRICM101	P09210	GSTA2	Glutathione S-transferase A2	not-related
NRICM101	P09237	MMP7	Matrilysin	not-related
NRICM101	P09429	HMGB1	High mobility group protein B1	not-related
NRICM101	P09601	HMOX1	Heme oxygenase 1	not-related
NRICM101	P09769	FGR	Tyrosine-protein kinase Fgr	not-related
NRICM101	P09848	LPH	Lactase-phlorizin hydrolase	not-related
NRICM101	P09874	PARP1	Poly [ADP-ribose] polymerase 1	not-related
NRICM101	P09917	LOX5	Polyunsaturated fatty acid 5-lipoxygenase	not-related
NRICM101	P09958	FURIN	Furin	covered
NRICM101	P0CG48	UBC	Polyubiquitin-C	not-related
NRICM101	P0CJ75	HMN8	Humanin-like 8	not-related
NRICM101	P0DMP1	HMN12	Humanin-like 12	not-related
NRICM101	P0DMS9	TMIG3	Transmembrane domain-containing protein TMIGD3	not-related
NRICM101	P0DP24	CALM2	Calmodulin-2	not-related
NRICM101	P10145	IL8	Interleukin-8	covered
NRICM101	P10253	LYAG	Lysosomal alpha-glucosidase	not-related
NRICM101	P10275	ANDR	Androgen receptor	not-related
NRICM101	P10632	CP2C8	Cytochrome P450 2C8	not-related
NRICM101	P11168	GTR2	Solute carrier family 2, facilitated glucose transporter member 2	not-related
NRICM101	P11215	ITAM	Integrin alpha-M	not-related
NRICM101	P11217	PYGM	Glycogen phosphorylase, muscle form	not-related
NRICM101	P11309	PIM1	Serine/threonine-protein kinase pim-1	not-related
NRICM101	P11509	CP2A6	Cytochrome P450 2A6	not-related
NRICM101	P11586	C1TC	C-1-tetrahydrofolate synthase, cytoplasmic	not-related
NRICM101	P11597	CETP	Cholesteryl ester transfer protein	not-related
NRICM101	P11712	CP2C9	Cytochrome P450 2C9	not-related
NRICM101	P11766	ADHX	Alcohol dehydrogenase class-3	not-related
NRICM101	P11802	CDK4	Cyclin-dependent kinase 4	not-related
NRICM101	P12081	HARS1	Histidine--tRNA ligase, cytoplasmic	not-related
NRICM101	P12268	IMDH2	Inosine-5'-monophosphate dehydrogenase 2	covered
NRICM101	P12643	BMP2	Bone morphogenetic protein 2	not-related
NRICM101	P12821	ACE	Angiotensin-converting enzyme	covered
NRICM101	P12830	CADH1	Cadherin-1	not-related
NRICM101	P12872	MOTI	Promotilin	not-related
NRICM101	P13051	UNG	Uracil-DNA glycosylase	not-related
NRICM101	P13500	CCL2	C-C motif chemokine 2	not-related
NRICM101	P13726	TF	Tissue factor	not-related
NRICM101	P13798	ACPH	Acylamino-acid-releasing enzyme	not-related
NRICM101	P13866	SC5A1	Sodium/glucose cotransporter 1	not-related
NRICM101	P14174	MIF	Macrophage migration inhibitory factor	not-related
NRICM101	P14207	FOLR2	Folate receptor beta	not-related
NRICM101	P14410	SUIS	Sucrase-isomaltase, intestinal	not-related
NRICM101	P14550	AK1A1	Aldo-keto reductase family 1 member A1	not-related
NRICM101	P14555	PA2GA	Phospholipase A2, membrane associated	not-related
NRICM101	P14672	GLUT4	Solute carrier family 2, facilitated glucose transporter member 4	not-related
NRICM101	P14679	TYRO	Tyrosinase	not-related
NRICM101	P14780	MMP9	Matrix metalloproteinase-9	not-related
NRICM101	P14867	GBRA1	Gamma-aminobutyric acid receptor subunit alpha-1	not-related
NRICM101	P14902	I23O1	Indoleamine 2,3-dioxygenase 1	not-related
NRICM101	P14920	OXDA	D-amino-acid oxidase	not-related
NRICM101	P15090	FABP4	Fatty acid-binding protein, adipocyte	not-related
NRICM101	P15104	GLNA	Glutamine synthetase	not-related
NRICM101	P15121	ALDR	Aldo-keto reductase family 1 member B1	not-related
NRICM101	P15144	AMPN	Aminopeptidase N	not-related
NRICM101	P15151	PVR	Poliovirus receptor	not-related
NRICM101	P15328	FOLR1	Folate receptor alpha	not-related
NRICM101	P15559	NQO1	NAD(P)H dehydrogenase [quinone] 1	not-related
NRICM101	P15813	CD1D	Antigen-presenting glycoprotein CD1d	not-related
NRICM101	P15976	GATA1	Erythroid transcription factor	not-related
NRICM101	P16233	LIPP	Pancreatic triacylglycerol lipase	not-related
NRICM101	P16581	LYAM2	E-selectin	not-related
NRICM101	P16662	UD2B7	UDP-glucuronosyltransferase 2B7	not-related
NRICM101	P17252	KPCA	Protein kinase C alpha type	covered
NRICM101	P17252	KPCA	Protein kinase C alpha type	not-related
NRICM101	P17302	CXA1	Gap junction alpha-1 protein	not-related
NRICM101	P17612	KAPCA	cAMP-dependent protein kinase catalytic subunit alpha	covered
NRICM101	P17752	TPH1	Tryptophan 5-hydroxylase 1	not-related
NRICM101	P17900	SAP3	Ganglioside GM2 activator	not-related
NRICM101	P18054	LOX12	Polyunsaturated fatty acid lipoxygenase ALOX12	not-related
NRICM101	P18505	GBRB1	Gamma-aminobutyric acid receptor subunit beta-1	not-related
NRICM101	P18507	GBRG2	Gamma-aminobutyric acid receptor subunit gamma-2	not-related
NRICM101	P19113	DCHS	Histidine decarboxylase	not-related
NRICM101	P19224	UD16	UDP-glucuronosyltransferase 1-6	not-related
NRICM101	P19320	VCAM1	Vascular cell adhesion protein 1	not-related
NRICM101	P19793	RXRA	Retinoic acid receptor RXR-alpha	not-related
NRICM101	P20132	SDHL	L-serine dehydratase/L-threonine deaminase	not-related
NRICM101	P20248	CCNA2	Cyclin-A2	not-related
NRICM101	P20382	MCH	Pro-MCH	not-related
NRICM101	P20618	PSB1	Proteasome subunit beta type-1	not-related
NRICM101	P20700	LMNB1	Lamin-B1	not-related
NRICM101	P20702	ITAX	Integrin alpha-X	not-related
NRICM101	P20813	CP2B6	Cytochrome P450 2B6	not-related
NRICM101	P20853	CP2A7	Cytochrome P450 2A7	not-related
NRICM101	P20933	ASPG	N(4)-(beta-N-acetylglucosaminyl)-L-asparaginase	not-related
NRICM101	P21397	AOFA	Amine oxidase [flavin-containing] A	not-related
NRICM101	P21549	SPYA	Serine--pyruvate aminotransferase	not-related
NRICM101	P21589	5NTD	5'-nucleotidase	not-related
NRICM101	P21731	TA2R	Thromboxane A2 receptor	not-related
NRICM101	P21912	SDHB	Succinate dehydrogenase [ubiquinone] iron-sulfur subunit, mitochondrial	not-related
NRICM101	P21964	COMT	Catechol O-methyltransferase	covered
NRICM101	P22234	PUR6	Multifunctional protein ADE2	not-related
NRICM101	P22301	IL10	Interleukin-10	covered
NRICM101	P22303	ACES	Acetylcholinesterase	not-related
NRICM101	P22309	UD11	UDP-glucuronosyltransferase 1A1	not-related
NRICM101	P22557	HEM0	5-aminolevulinate synthase, erythroid-specific, mitochondrial	not-related
NRICM101	P22680	CP7A1	Cytochrome P450 7A1	not-related
NRICM101	P22888	LSHR	Lutropin-choriogonadotropic hormone receptor	not-related
NRICM101	P23141	EST1	Liver carboxylesterase 1	not-related
NRICM101	P23219	PGH1	Prostaglandin G/H synthase 1	not-related
NRICM101	P23368	MAOM	NAD-dependent malic enzyme, mitochondrial	not-related
NRICM101	P23381	SYWC	Tryptophan--tRNA ligase, cytoplasmic	not-related
NRICM101	P23526	SAHH	Adenosylhomocysteinase	not-related
NRICM101	P23560	BDNF	Brain-derived neurotrophic factor	not-related
NRICM101	P23771	GATA3	Trans-acting T-cell-specific transcription factor GATA-3	not-related
NRICM101	P23786	CPT2	Carnitine O-palmitoyltransferase 2, mitochondrial	not-related
NRICM101	P24385	CCND1	G1/S-specific cyclin-D1	not-related
NRICM101	P24941	CDK2	Cyclin-dependent kinase 2	not-related
NRICM101	P25786	PSA1	Proteasome subunit alpha type-1	not-related
NRICM101	P25789	PSA4	Proteasome subunit alpha type-4	not-related
NRICM101	P25929	NPY1R	Neuropeptide Y receptor type 1	not-related
NRICM101	P26358	DNMT1	DNA (cytosine-5)-methyltransferase 1	covered
NRICM101	P27338	AOFB	Amine oxidase [flavin-containing] B	not-related
NRICM101	P27487	DPP4	Dipeptidyl peptidase 4	covered
NRICM101	P27708	PYR1	CAD protein	not-related
NRICM101	P27797	CALR	Calreticulin	not-related
NRICM101	P28066	PSA5	Proteasome subunit alpha type-5	not-related
NRICM101	P28300	LYOX	Protein-lysine 6-oxidase	covered
NRICM101	P28329	CLAT	Choline O-acetyltransferase	not-related
NRICM101	P28332	ADH6	Alcohol dehydrogenase 6	not-related
NRICM101	P28482	MK01	Mitogen-activated protein kinase 1	not-related
NRICM101	P28562	DUS1	Dual specificity protein phosphatase 1	not-related
NRICM101	P29016	CD1B	T-cell surface glycoprotein CD1b	not-related
NRICM101	P29017	CD1C	T-cell surface glycoprotein CD1c	not-related
NRICM101	P29120	NEC1	Neuroendocrine convertase 1	not-related
NRICM101	P29218	IMPA1	Inositol monophosphatase 1	not-related
NRICM101	P29274	AA2AR	Adenosine receptor A2a	not-related
NRICM101	P29275	AA2BR	Adenosine receptor A2b	not-related
NRICM101	P29279	CCN2	CCN family member 2	not-related
NRICM101	P29372	3MG	DNA-3-methyladenine glycosylase	not-related
NRICM101	P29474	NOS3	Nitric oxide synthase, endothelial	not-related
NRICM101	P30043	BLVRB	Flavin reductase (NADPH)	not-related
NRICM101	P30044	PRDX5	Peroxiredoxin-5, mitochondrial	not-related
NRICM101	P30405	PPIF	Peptidyl-prolyl cis-trans isomerase F, mitochondrial	covered
NRICM101	P30837	AL1B1	Aldehyde dehydrogenase X, mitochondrial	not-related
NRICM101	P30838	AL3A1	Aldehyde dehydrogenase, dimeric NADP-preferring	not-related
NRICM101	P31040	SDHA	Succinate dehydrogenase [ubiquinone] flavoprotein subunit, mitochondrial	not-related
NRICM101	P31153	METK2	S-adenosylmethionine synthase isoform type-2	not-related
NRICM101	P31431	SDC4	Syndecan-4	not-related
NRICM101	P31644	GBRA5	Gamma-aminobutyric acid receptor subunit alpha-5	not-related
NRICM101	P33261	CP2CJ	Cytochrome P450 2C19	not-related
NRICM101	P33681	CD80	T-lymphocyte activation antigen CD80	not-related
NRICM101	P34896	GLYC	Serine hydroxymethyltransferase, cytosolic	not-related
NRICM101	P34897	GLYM	Serine hydroxymethyltransferase, mitochondrial	not-related
NRICM101	P34932	HSP74	Heat shock 70 kDa protein 4	not-related
NRICM101	P34969	5HT7R	5-hydroxytryptamine receptor 7	not-related
NRICM101	P35225	IL13	Interleukin-13	not-related
NRICM101	P35228	NOS2	Nitric oxide synthase, inducible	not-related
NRICM101	P35354	PGH2	Prostaglandin G/H synthase 2	not-related
NRICM101	P35499	SCN4A	Sodium channel protein type 4 subunit alpha	not-related
NRICM101	P35503	UD13	UDP-glucuronosyltransferase 1A3	not-related
NRICM101	P35504	UD15	UDP-glucuronosyltransferase 1A5	not-related
NRICM101	P35557	HXK4	Hexokinase-4	not-related
NRICM101	P35790	CHKA	Choline kinase alpha	not-related
NRICM101	P35869	AHR	Aryl hydrocarbon receptor	not-related
NRICM101	P36537	UDB10	UDP-glucuronosyltransferase 2B10	not-related
NRICM101	P36956	SRBP1	Sterol regulatory element-binding protein 1	not-related
NRICM101	P37231	PPARG	Peroxisome proliferator-activated receptor gamma	not-related
NRICM101	P39086	GRIK1	Glutamate receptor ionotropic, kainate 1	not-related
NRICM101	P40306	PSB10	Proteasome subunit beta type-10	not-related
NRICM101	P40394	ADH7	All-trans-retinol dehydrogenase [NAD(+)] ADH7	not-related
NRICM101	P40763	STAT3	Signal transducer and activator of transcription 3	not-related
NRICM101	P40933	IL15	Interleukin-15	not-related
NRICM101	P41180	CASR	Extracellular calcium-sensing receptor	not-related
NRICM101	P41235	HNF4A	Hepatocyte nuclear factor 4-alpha	not-related
NRICM101	P41250	GARS	Glycine--tRNA ligase	not-related
NRICM101	P41440	S19A1	Reduced folate transporter	not-related
NRICM101	P41594	GRM5	Metabotropic glutamate receptor 5	not-related
NRICM101	P42224	STAT1	Signal transducer and activator of transcription 1-alpha/beta	not-related
NRICM101	P42330	AK1C3	Aldo-keto reductase family 1 member C3	not-related
NRICM101	P42357	HUTH	Histidine ammonia-lyase	not-related
NRICM101	P42574	CASP3	Caspase-3	not-related
NRICM101	P43003	EAA1	Excitatory amino acid transporter 1	covered
NRICM101	P43119	PI2R	Prostacyclin receptor	not-related
NRICM101	P43250	GRK6	G protein-coupled receptor kinase 6	not-related
NRICM101	P43490	NAMPT	Nicotinamide phosphoribosyltransferase	not-related
NRICM101	P45844	ABCG1	ATP-binding cassette sub-family G member 1	not-related
NRICM101	P45877	PPIC	Peptidyl-prolyl cis-trans isomerase C	not-related
NRICM101	P46976	GLYG	Glycogenin-1	not-related
NRICM101	P47870	GBRB2	Gamma-aminobutyric acid receptor subunit beta-2	not-related
NRICM101	P47895	AL1A3	Aldehyde dehydrogenase family 1 member A3	not-related
NRICM101	P47900	P2RY1	P2Y purinoceptor 1	not-related
NRICM101	P47989	XDH	Xanthine dehydrogenase/oxidase	not-related
NRICM101	P48058	GRIA4	Glutamate receptor 4	not-related
NRICM101	P48307	TFPI2	Tissue factor pathway inhibitor 2	not-related
NRICM101	P48448	AL3B2	Aldehyde dehydrogenase family 3 member B2	not-related
NRICM101	P48547	KCNC1	Potassium voltage-gated channel subfamily C member 1	not-related
NRICM101	P48664	EAA4	Excitatory amino acid transporter 4	not-related
NRICM101	P48728	GCST	Aminomethyltransferase, mitochondrial	not-related
NRICM101	P48775	T23O	Tryptophan 2,3-dioxygenase	not-related
NRICM101	P49019	HCAR3	Hydroxycarboxylic acid receptor 3	not-related
NRICM101	P49189	AL9A1	4-trimethylaminobutyraldehyde dehydrogenase	not-related
NRICM101	P49327	FAS	Fatty acid synthase	not-related
NRICM101	P49589	SYCC	Cysteine--tRNA ligase, cytoplasmic	not-related
NRICM101	P49590	SYHM	Histidine--tRNA ligase, mitochondrial	not-related
NRICM101	P49591	SYSC	Serine--tRNA ligase, cytoplasmic	not-related
NRICM101	P49721	PSB2	Proteasome subunit beta type-2	not-related
NRICM101	P49753	ACOT2	Acyl-coenzyme A thioesterase 2, mitochondrial	not-related
NRICM101	P49763	PLGF	Placenta growth factor	not-related
NRICM101	P49914	MTHFS	5-formyltetrahydrofolate cyclo-ligase	not-related
NRICM101	P50281	MMP14	Matrix metalloproteinase-14	not-related
NRICM101	P50416	CPT1A	Carnitine O-palmitoyltransferase 1, liver isoform	not-related
NRICM101	P50440	GATM	Glycine amidinotransferase, mitochondrial	not-related
NRICM101	P50579	MAP2	Methionine aminopeptidase 2	not-related
NRICM101	P50750	CDK9	Cyclin-dependent kinase 9	not-related
NRICM101	P50897	PPT1	Palmitoyl-protein thioesterase 1	not-related
NRICM101	P51151	RAB9A	Ras-related protein Rab-9A	not-related
NRICM101	P51648	AL3A2	Aldehyde dehydrogenase family 3 member A2	not-related
NRICM101	P51649	SSDH	Succinate-semialdehyde dehydrogenase, mitochondrial	not-related
NRICM101	P51654	GPC3	Glypican-3	not-related
NRICM101	P51677	CCR3	C-C chemokine receptor type 3	not-related
NRICM101	P51812	KS6A3	Ribosomal protein S6 kinase alpha-3	not-related
NRICM101	P52758	RIDA	2-iminobutanoate/2-iminopropanoate deaminase	not-related
NRICM101	P52789	HXK2	Hexokinase-2	not-related
NRICM101	P52790	HXK3	Hexokinase-3	not-related
NRICM101	P53794	SC5A3	Sodium/myo-inositol cotransporter	not-related
NRICM101	P54577	SYYC	Tyrosine--tRNA ligase, cytoplasmic	not-related
NRICM101	P54687	BCAT1	Branched-chain-amino-acid aminotransferase, cytosolic	not-related
NRICM101	P55085	PAR2	Proteinase-activated receptor 2	covered
NRICM101	P55087	AQP4	Aquaporin-4	not-related
NRICM101	P55263	ADK	Adenosine kinase	not-related
NRICM101	P55786	PSA	Puromycin-sensitive aminopeptidase	not-related
NRICM101	P56192	SYMC	Methionine--tRNA ligase, cytoplasmic	not-related
NRICM101	P59533	T2R38	Taste receptor type 2 member 38	not-related
NRICM101	P59541	T2R30	Taste receptor type 2 member 30	not-related
NRICM101	P59543	T2R20	Taste receptor type 2 member 20	not-related
NRICM101	P60568	IL2	Interleukin-2	not-related
NRICM101	P60763	RAC3	Ras-related C3 botulinum toxin substrate 3	not-related
NRICM101	P61073	CXCR4	C-X-C chemokine receptor type 4	not-related
NRICM101	P61278	SMS	Somatostatin	not-related
NRICM101	P61586	RHOA	Transforming protein RhoA	not-related
NRICM101	P61769	B2MG	Beta-2-microglobulin	not-related
NRICM101	P62937	PPIA	Peptidyl-prolyl cis-trans isomerase A	covered
NRICM101	P62942	FKB1A	Peptidyl-prolyl cis-trans isomerase FKBP1A	not-related
NRICM101	P62979	RS27A	Ubiquitin-40S ribosomal protein S27a	not-related
NRICM101	P62987	RL40	Ubiquitin-60S ribosomal protein L40	not-related
NRICM101	P63000	RAC1	Ras-related C3 botulinum toxin substrate 1	not-related
NRICM101	P63208	SKP1	S-phase kinase-associated protein 1	not-related
NRICM101	P67775	PP2AA	Serine/threonine-protein phosphatase 2A catalytic subunit alpha isoform	not-related
NRICM101	P68400	CSK21	Casein kinase II subunit alpha	covered
NRICM101	P68871	HBB	Hemoglobin subunit beta	not-related
NRICM101	P69905	HBA	Hemoglobin subunit alpha	not-related
NRICM101	P78330	SERB	Phosphoserine phosphatase	not-related
NRICM101	P78540	ARGI2	Arginase-2, mitochondrial	not-related
NRICM101	P80365	DHI2	Corticosteroid 11-beta-dehydrogenase isozyme 2	not-related
NRICM101	P80404	GABT	4-aminobutyrate aminotransferase, mitochondrial	not-related
NRICM101	P99999	CYC	Cytochrome c	not-related
NRICM101	Q00059	TFAM	Transcription factor A, mitochondrial	not-related
NRICM101	Q01650	LAT1	Large neutral amino acids transporter small subunit 1	not-related
NRICM101	Q02127	PYRD	Dihydroorotate dehydrogenase (quinone), mitochondrial	covered
NRICM101	Q02928	CP4AB	Cytochrome P450 4A11	not-related
NRICM101	Q03181	PPARD	Peroxisome proliferator-activated receptor delta	not-related
NRICM101	Q03405	UPAR	Urokinase plasminogen activator surface receptor	not-related
NRICM101	Q04721	NOTC2	Neurogenic locus notch homolog protein 2	not-related
NRICM101	Q05329	DCE2	Glutamate decarboxylase 2	not-related
NRICM101	Q05469	LIPS	Hormone-sensitive lipase	not-related
NRICM101	Q05586	NMDZ1	Glutamate receptor ionotropic, NMDA 1	not-related
NRICM101	Q05932	FOLC	Folylpolyglutamate synthase, mitochondrial	not-related
NRICM101	Q06278	AOXA	Aldehyde oxidase	not-related
NRICM101	Q07820	MCL1	Induced myeloid leukemia cell differentiation protein Mcl-1	not-related
NRICM101	Q07954	LRP1	Prolow-density lipoprotein receptor-related protein 1	not-related
NRICM101	Q08AH1	ACSM1	Acyl-coenzyme A synthetase ACSM1, mitochondrial	not-related
NRICM101	Q12772	SRBP2	Sterol regulatory element-binding protein 2	not-related
NRICM101	Q12882	DPYD	Dihydropyrimidine dehydrogenase [NADP(+)]	not-related
NRICM101	Q12904	AIMP1	Aminoacyl tRNA synthase complex-interacting multifunctional protein 1	not-related
NRICM101	Q12905	ILF2	Interleukin enhancer-binding factor 2	not-related
NRICM101	Q13002	GRIK2	Glutamate receptor ionotropic, kainate 2	not-related
NRICM101	Q13126	MTAP	S-methyl-5'-thioadenosine phosphorylase	not-related
NRICM101	Q13155	AIMP2	Aminoacyl tRNA synthase complex-interacting multifunctional protein 2	not-related
NRICM101	Q13183	S13A2	Solute carrier family 13 member 2	not-related
NRICM101	Q13258	PD2R	Prostaglandin D2 receptor	not-related
NRICM101	Q13285	STF1	Steroidogenic factor 1	not-related
NRICM101	Q13402	MYO7A	Unconventional myosin-VIIa	not-related
NRICM101	Q13423	NNTM	NAD(P) transhydrogenase, mitochondrial	not-related
NRICM101	Q13427	PPIG	Peptidyl-prolyl cis-trans isomerase G	not-related
NRICM101	Q13526	PIN1	Peptidyl-prolyl cis-trans isomerase NIMA-interacting 1	not-related
NRICM101	Q13555	KCC2G	Calcium/calmodulin-dependent protein kinase type II subunit gamma	not-related
NRICM101	Q13569	TDG	G/T mismatch-specific thymine DNA glycosylase	not-related
NRICM101	Q14032	BAAT	Bile acid-CoA:amino acid N-acyltransferase	not-related
NRICM101	Q14457	BECN1	Beclin-1	not-related
NRICM101	Q14469	HES1	Transcription factor HES-1	not-related
NRICM101	Q14542	S29A2	Equilibrative nucleoside transporter 2	not-related
NRICM101	Q15046	SYK	Lysine--tRNA ligase	not-related
NRICM101	Q15165	PON2	Serum paraoxonase/arylesterase 2	not-related
NRICM101	Q15392	DHC24	Delta(24)-sterol reductase	not-related
NRICM101	Q15661	TRYB1	Tryptase alpha/beta-1	not-related
NRICM101	Q15743	OGR1	Ovarian cancer G-protein coupled receptor 1	not-related
NRICM101	Q15796	SMAD2	Mothers against decapentaplegic homolog 2	not-related
NRICM101	Q15848	ADIPO	Adiponectin	not-related
NRICM101	Q16186	ADRM1	Proteasomal ubiquitin receptor ADRM1	not-related
NRICM101	Q16236	NF2L2	Nuclear factor erythroid 2-related factor 2	not-related
NRICM101	Q16552	IL17	Interleukin-17A	not-related
NRICM101	Q16696	CP2AD	Cytochrome P450 2A13	not-related
NRICM101	Q16698	DECR	2,4-dienoyl-CoA reductase [(3E)-enoyl-CoA-producing], mitochondrial	not-related
NRICM101	Q16772	GSTA3	Glutathione S-transferase A3	not-related
NRICM101	Q16831	UPP1	Uridine phosphorylase 1	not-related
NRICM101	Q16853	AOC3	Membrane primary amine oxidase	not-related
NRICM101	Q16873	LTC4S	Leukotriene C4 synthase	not-related
NRICM101	Q16878	CDO1	Cysteine dioxygenase type 1	not-related
NRICM101	Q4U2R8	S22A6	Solute carrier family 22 member 6	not-related
NRICM101	Q53H96	P5CR3	Pyrroline-5-carboxylate reductase 3	not-related
NRICM101	Q5NUL3	FFAR4	Free fatty acid receptor 4	not-related
NRICM101	Q5TCH4	CP4AM	Cytochrome P450 4A22	not-related
NRICM101	Q5VUC1	Q5VUC1	S-acyl fatty acid synthase thioesterase, medium chain	not-related
NRICM101	Q5XG92	EST4A	Carboxylesterase 4A	not-related
NRICM101	Q68CK6	ACS2B	Acyl-coenzyme A synthetase ACSM2B, mitochondrial	not-related
NRICM101	Q695T7	S6A19	Sodium-dependent neutral amino acid transporter B(0)AT1	not-related
NRICM101	Q6GMR7	FAAH2	Fatty-acid amide hydrolase 2	not-related
NRICM101	Q6NT32	EST5A	Carboxylesterase 5A	not-related
NRICM101	Q6NUS8	UD3A1	UDP-glucuronosyltransferase 3A1	not-related
NRICM101	Q6NVY1	HIBCH	3-hydroxyisobutyryl-CoA hydrolase, mitochondrial	not-related
NRICM101	Q6P179	ERAP2	Endoplasmic reticulum aminopeptidase 2	not-related
NRICM101	Q6P1M0	S27A4	Long-chain fatty acid transport protein 4	not-related
NRICM101	Q6P587	FAHD1	Acylpyruvase FAHD1, mitochondrial	not-related
NRICM101	Q6PI48	SYDM	Aspartate--tRNA ligase, mitochondrial	not-related
NRICM101	Q6UVM3	KCNT2	Potassium channel subfamily T member 2	not-related
NRICM101	Q6XQN6	PNCB	Nicotinate phosphoribosyltransferase	not-related
NRICM101	Q7RTS9	DYM	Dymeclin	not-related
NRICM101	Q7RTX0	TS1R3	Taste receptor type 1 member 3	not-related
NRICM101	Q7Z2W7	TRPM8	Transient receptor potential cation channel subfamily M member 8	not-related
NRICM101	Q86TX2	ACOT1	Acyl-coenzyme A thioesterase 1	not-related
NRICM101	Q86U10	LPP60	60 kDa lysophospholipase	not-related
NRICM101	Q86X76	NIT1	Deaminated glutathione amidase	not-related
NRICM101	Q8IWU9	TPH2	Tryptophan 5-hydroxylase 2	not-related
NRICM101	Q8IY34	S15A3	Solute carrier family 15 member 3	not-related
NRICM101	Q8N159	NAGS	N-acetylglutamate synthase, mitochondrial	not-related
NRICM101	Q8N9L9	ACOT4	Peroxisomal succinyl-coenzyme A thioesterase	not-related
NRICM101	Q8NE62	CHDH	Choline dehydrogenase, mitochondrial	not-related
NRICM101	Q8NG68	TTL	Tubulin--tyrosine ligase	not-related
NRICM101	Q8TAV3	CP2W1	Cytochrome P450 2W1	not-related
NRICM101	Q8TDS4	HCAR2	Hydroxycarboxylic acid receptor 2	not-related
NRICM101	Q8TE23	TS1R2	Taste receptor type 1 member 2	not-related
NRICM101	Q8TET4	GANC	Neutral alpha-glucosidase C	not-related
NRICM101	Q8WWI5	CTL1	Choline transporter-like protein 1	not-related
NRICM101	Q8WWT9	S13A3	Solute carrier family 13 member 3	not-related
NRICM101	Q8WWX8	SC5AB	Sodium/myo-inositol cotransporter 2	not-related
NRICM101	Q92482	AQP3	Aquaporin-3	not-related
NRICM101	Q92847	GHSR	Growth hormone secretagogue receptor type 1	not-related
NRICM101	Q92982	NINJ1	Ninjurin-1	not-related
NRICM101	Q93088	BHMT1	Betaine--homocysteine S-methyltransferase 1	not-related
NRICM101	Q96BW1	UPP	Uracil phosphoribosyltransferase homolog	not-related
NRICM101	Q96C36	P5CR2	Pyrroline-5-carboxylate reductase 2	not-related
NRICM101	Q96GA7	SDSL	Serine dehydratase-like	not-related
NRICM101	Q96GW9	SYMM	Methionine--tRNA ligase, mitochondrial	not-related
NRICM101	Q96JD6	AKCL2	1,5-anhydro-D-fructose reductase	not-related
NRICM101	Q96KN2	CNDP1	Beta-Ala-His dipeptidase	not-related
NRICM101	Q96KP4	CNDP2	Cytosolic non-specific dipeptidase	not-related
NRICM101	Q96N87	S6A18	Inactive sodium-dependent neutral amino acid transporter B(0)AT3	not-related
NRICM101	Q96NR8	RDH12	Retinol dehydrogenase 12	not-related
NRICM101	Q96P20	NLRP3	NACHT, LRR and PYD domains-containing protein 3	not-related
NRICM101	Q96QE2	MYCT	Proton myo-inositol cotransporter	not-related
NRICM101	Q96QT4	TRPM7	Transient receptor potential cation channel subfamily M member 7	not-related
NRICM101	Q96RJ0	TAAR1	Trace amine-associated receptor 1	not-related
NRICM101	Q96T53	MBOA4	Ghrelin O-acyltransferase	not-related
NRICM101	Q99259	DCE1	Glutamate decarboxylase 1	not-related
NRICM101	Q99436	PSB7	Proteasome subunit beta type-7	not-related
NRICM101	Q99470	SDF2	Stromal cell-derived factor 2	not-related
NRICM101	Q99626	CDX2	Homeobox protein CDX-2	not-related
NRICM101	Q99643	C560	Succinate dehydrogenase cytochrome b560 subunit, mitochondrial	not-related
NRICM101	Q99685	MGLL	Monoglyceride lipase	not-related
NRICM101	Q99707	METH	Methionine synthase	not-related
NRICM101	Q9BW92	SYTM	Threonine--tRNA ligase, mitochondrial	not-related
NRICM101	Q9BXA5	SUCR1	Succinate receptor 1	not-related
NRICM101	Q9BXR0	TGT	Queuine tRNA-ribosyltransferase catalytic subunit 1	not-related
NRICM101	Q9BY49	PECR	Peroxisomal trans-2-enoyl-CoA reductase	not-related
NRICM101	Q9BY76	ANGL4	Angiopoietin-related protein 4	not-related
NRICM101	Q9BYV7	BCDO2	Beta,beta-carotene 9',10'-oxygenase	not-related
NRICM101	Q9BZS1	FOXP3	Forkhead box protein P3	not-related
NRICM101	Q9GZT4	SRR	Serine racemase	not-related
NRICM101	Q9GZV3	SC5A7	High affinity choline transporter 1	not-related
NRICM101	Q9H221	ABCG8	ATP-binding cassette sub-family G member 8	not-related
NRICM101	Q9H2A7	CXL16	C-X-C motif chemokine 16	not-related
NRICM101	Q9H2J7	S6A15	Sodium-dependent neutral amino acid transporter B(0)AT2	covered
NRICM101	Q9H477	RBSK	Ribokinase	not-related
NRICM101	Q9HA77	SYCM	Probable cysteine--tRNA ligase, mitochondrial	not-related
NRICM101	Q9HAW7	UD17	UDP-glucuronosyltransferase 1A7	not-related
NRICM101	Q9HAW9	UD18	UDP-glucuronosyltransferase 1A8	not-related
NRICM101	Q9HAY6	BCDO1	Beta,beta-carotene 15,15'-dioxygenase	not-related
NRICM101	Q9HBW0	LPAR2	Lysophosphatidic acid receptor 2	not-related
NRICM101	Q9NP81	SYSM	Serine--tRNA ligase, mitochondrial	not-related
NRICM101	Q9NPC1	LT4R2	Leukotriene B4 receptor 2	not-related
NRICM101	Q9NPJ3	ACO13	Acyl-coenzyme A thioesterase 13	not-related
NRICM101	Q9NQR4	NIT2	Omega-amidase NIT2	not-related
NRICM101	Q9NR19	ACSA	Acetyl-coenzyme A synthetase, cytoplasmic	not-related
NRICM101	Q9NRG4	SMYD2	N-lysine methyltransferase SMYD2	not-related
NRICM101	Q9NS82	AAA1	Asc-type amino acid transporter 1	not-related
NRICM101	Q9NSD9	SYFB	Phenylalanine--tRNA ligase beta subunit	not-related
NRICM101	Q9NTG7	SIR3	NAD-dependent protein deacetylase sirtuin-3, mitochondrial	not-related
NRICM101	Q9NUJ1	ABHDA	Palmitoyl-protein thioesterase ABHD10, mitochondrial	not-related
NRICM101	Q9NUN7	ACER3	Alkaline ceramidase 3	not-related
NRICM101	Q9NWZ5	UCKL1	Uridine-cytidine kinase-like 1	not-related
NRICM101	Q9NX18	SDHF2	Succinate dehydrogenase assembly factor 2, mitochondrial	not-related
NRICM101	Q9NYV8	T2R14	Taste receptor type 2 member 14	not-related
NRICM101	Q9NZ08	ERAP1	Endoplasmic reticulum aminopeptidase 1	not-related
NRICM101	Q9NZD2	GLTP	Glycolipid transfer protein	not-related
NRICM101	Q9NZV6	MSRB1	Methionine-R-sulfoxide reductase B1	not-related
NRICM101	Q9P2J5	SYLC	Leucine--tRNA ligase, cytoplasmic	not-related
NRICM101	Q9UBK2	PRGC1	Peroxisome proliferator-activated receptor gamma coactivator 1-alpha	not-related
NRICM101	Q9UBU3	GHRL	Appetite-regulating hormone	not-related
NRICM101	Q9UEF7	KLOT	Klotho	not-related
NRICM101	Q9UGB7	MIOX	Inositol oxygenase	not-related
NRICM101	Q9UGM6	SYWM	Tryptophan--tRNA ligase, mitochondrial	not-related
NRICM101	Q9UHI5	LAT2	Large neutral amino acids transporter small subunit 2	not-related
NRICM101	Q9UIQ6	LCAP	Leucyl-cystinyl aminopeptidase	not-related
NRICM101	Q9ULC5	ACSL5	Long-chain-fatty-acid--CoA ligase 5	not-related
NRICM101	Q9UQ10	DHDH	Trans-1,2-dihydrobenzene-1,2-diol dehydrogenase	not-related
NRICM101	Q9Y233	PDE10	cAMP and cAMP-inhibited cGMP 3',5'-cyclic phosphodiesterase 10A	not-related
NRICM101	Q9Y259	CHKB	Choline/ethanolamine kinase	not-related
NRICM101	Q9Y285	SYFA	Phenylalanine--tRNA ligase alpha subunit	not-related
NRICM101	Q9Y2T3	GUAD	Guanine deaminase	not-related
NRICM101	Q9Y2Z4	SYYM	Tyrosine--tRNA ligase, mitochondrial	not-related
NRICM101	Q9Y345	SC6A5	Sodium- and chloride-dependent glycine transporter 2	not-related
NRICM101	Q9Y3C6	PPIL1	Peptidyl-prolyl cis-trans isomerase-like 1	not-related
NRICM101	Q9Y5Y4	PD2R2	Prostaglandin D2 receptor 2	not-related
NRICM101	Q9Y697	NFS1	Cysteine desulfurase, mitochondrial	not-related
NRICM101	Q9Y6Y9	LY96	Lymphocyte antigen 96	not-related
QFPDT	A0A087WWM6	A0A087WWM6	Proline dehydrogenase	not-related
QFPDT	A0A0A0MQS1	A0A0A0MQS1	Pyrroline-5-carboxylate reductase	not-related
QFPDT	A0A0A0MQV1	A0A0A0MQV1	Corticosteroid 11-beta-dehydrogenase isozyme 1	not-related
QFPDT	A0A0A0MR51	A0A0A0MR51	Acyl-CoA (8-3)-desaturase	not-related
QFPDT	A0A0A0MR74	A0A0A0MR74	Diacylglycerol O-acyltransferase 1	not-related
QFPDT	A0A0A0MRB0	A0A0A0MRB0	Bis(5'-adenosyl)-triphosphatase	not-related
QFPDT	A0A0B4J1R4	A0A0B4J1R4	4-hydroxyphenylpyruvate dioxygenase	not-related
QFPDT	A0A0C4DG49	A0A0C4DG49	Poliovirus receptor	not-related
QFPDT	A0A0R4J2F0	A0A0R4J2F0	Glycoprotein hormones alpha chain	not-related
QFPDT	A0A2C9F2P4	A0A2C9F2P4	Palmitoyl-protein hydrolase 1	not-related
QFPDT	A0A2Q3DQE3	A0A2Q3DQE3	Calcium/calmodulin-dependent protein kinase	not-related
QFPDT	A0A499FJK2	A0A499FJK2	Transforming growth factor beta	not-related
QFPDT	A0A499FJL2	A0A499FJL2	Leucine--tRNA ligase	not-related
QFPDT	A0A499FJM4	A0A499FJM4	Cytochrome P450 3A4	not-related
QFPDT	A2RTX5	SYTC2	Threonine--tRNA ligase 2, cytoplasmic	not-related
QFPDT	A6NGE7	URAD	Putative 2-oxo-4-hydroxy-4-carboxy-5-ureidoimidazoline decarboxylase	not-related
QFPDT	D6W601	D6W601	HCG22695, isoform CRA_a	not-related
QFPDT	F2Z2F3	F2Z2F3	PNP_UDP_1 domain-containing protein	not-related
QFPDT	F6X3S4	F6X3S4	Angiotensin-converting enzyme	not-related
QFPDT	H0Y858	H0Y858	Toll-like receptor 9	not-related
QFPDT	H3BT56	H3BT56	CHKB-CPT1B readthrough (NMD candidate)	not-related
QFPDT	J3KPA4	J3KPA4	Vascular endothelial growth factor A	not-related
QFPDT	J3KPD6	J3KPD6	Tyrosine-protein kinase	not-related
QFPDT	J3KPF3	J3KPF3	4F2 cell-surface antigen heavy chain	not-related
QFPDT	J3KR12	J3KR12	Pyrroline-5-carboxylate reductase	not-related
QFPDT	J3KRW8	J3KRW8	dNK domain-containing protein	not-related
QFPDT	O00154	BACH	Cytosolic acyl coenzyme A thioester hydrolase	not-related
QFPDT	O00180	KCNK1	Potassium channel subfamily K member 1	not-related
QFPDT	O00182	LEG9	Galectin-9	not-related
QFPDT	O00204	ST2B1	Sulfotransferase 2B1	not-related
QFPDT	O00206	TLR4	Toll-like receptor 4	not-related
QFPDT	O00300	TR11B	Tumor necrosis factor receptor superfamily member 11B	not-related
QFPDT	O00462	MANBA	Beta-mannosidase	not-related
QFPDT	O00519	FAAH1	Fatty-acid amide hydrolase 1	not-related
QFPDT	O00748	EST2	Cocaine esterase	not-related
QFPDT	O00763	ACACB	Acetyl-CoA carboxylase 2	not-related
QFPDT	O14521	DHSD	Succinate dehydrogenase [ubiquinone] cytochrome b small subunit, mitochondrial	not-related
QFPDT	O14649	KCNK3	Potassium channel subfamily K member 3	not-related
QFPDT	O14727	APAF	Apoptotic protease-activating factor 1	not-related
QFPDT	O14732	IMPA2	Inositol monophosphatase 2	not-related
QFPDT	O14735	CDIPT	CDP-diacylglycerol--inositol 3-phosphatidyltransferase	not-related
QFPDT	O14756	H17B6	17-beta-hydroxysteroid dehydrogenase type 6	not-related
QFPDT	O14757	CHK1	Serine/threonine-protein kinase Chk1	not-related
QFPDT	O14763	TR10B	Tumor necrosis factor receptor superfamily member 10B	not-related
QFPDT	O14842	FFAR1	Free fatty acid receptor 1	not-related
QFPDT	O14843	FFAR3	Free fatty acid receptor 3	not-related
QFPDT	O14920	IKKB	Inhibitor of nuclear factor kappa-B kinase subunit beta	not-related
QFPDT	O14939	PLD2	Phospholipase D2	not-related
QFPDT	O15162	PLS1	Phospholipid scramblase 1	not-related
QFPDT	O15178	TBXT	T-box transcription factor T	not-related
QFPDT	O15296	LX15B	Polyunsaturated fatty acid lipoxygenase ALOX15B	not-related
QFPDT	O15382	BCAT2	Branched-chain-amino-acid aminotransferase, mitochondrial	not-related
QFPDT	O15455	TLR3	Toll-like receptor 3	covered
QFPDT	O15519	CFLAR	CASP8 and FADD-like apoptosis regulator	not-related
QFPDT	O15552	FFAR2	Free fatty acid receptor 2	not-related
QFPDT	O43272	PROD	Proline dehydrogenase 1, mitochondrial	not-related
QFPDT	O43451	MGA	Maltase-glucoamylase, intestinal	not-related
QFPDT	O43497	CAC1G	Voltage-dependent T-type calcium channel subunit alpha-1G	not-related
QFPDT	O43868	S28A2	Sodium/nucleoside cotransporter 2	not-related
QFPDT	O60218	AK1BA	Aldo-keto reductase family 1 member B10	not-related
QFPDT	O60235	TM11D	Transmembrane protease serine 11D	not-related
QFPDT	O60341	KDM1A	Lysine-specific histone demethylase 1A	not-related
QFPDT	O60391	NMD3B	Glutamate receptor ionotropic, NMDA 3B	not-related
QFPDT	O60427	FADS1	Acyl-CoA (8-3)-desaturase	not-related
QFPDT	O60488	ACSL4	Long-chain-fatty-acid--CoA ligase 4	not-related
QFPDT	O60603	TLR2	Toll-like receptor 2	covered
QFPDT	O60656	UD19	UDP-glucuronosyltransferase 1A9	not-related
QFPDT	O60733	PLPL9	85/88 kDa calcium-independent phospholipase A2	not-related
QFPDT	O60760	HPGDS	Hematopoietic prostaglandin D synthase	not-related
QFPDT	O60931	CTNS	Cystinosin	not-related
QFPDT	O75030	MITF	Microphthalmia-associated transcription factor	not-related
QFPDT	O75106	AOC2	Retina-specific copper amine oxidase	not-related
QFPDT	O75310	UDB11	UDP-glucuronosyltransferase 2B11	not-related
QFPDT	O75387	LAT3	Large neutral amino acids transporter small subunit 3	not-related
QFPDT	O75469	NR1I2	Nuclear receptor subfamily 1 group I member 2	not-related
QFPDT	O75746	CMC1	Calcium-binding mitochondrial carrier protein Aralar1	not-related
QFPDT	O75762	TRPA1	Transient receptor potential cation channel subfamily A member 1	not-related
QFPDT	O75795	UDB17	UDP-glucuronosyltransferase 2B17	not-related
QFPDT	O75881	CP7B1	Cytochrome P450 7B1	not-related
QFPDT	O75899	GABR2	Gamma-aminobutyric acid type B receptor subunit 2	not-related
QFPDT	O94768	ST17B	Serine/threonine-protein kinase 17B	not-related
QFPDT	O95136	S1PR2	Sphingosine 1-phosphate receptor 2	not-related
QFPDT	O95180	CAC1H	Voltage-dependent T-type calcium channel subunit alpha-1H	not-related
QFPDT	O95243	MBD4	Methyl-CpG-binding domain protein 4	not-related
QFPDT	O95342	ABCBB	Bile salt export pump	not-related
QFPDT	O95363	SYFM	Phenylalanine--tRNA ligase, mitochondrial	not-related
QFPDT	O95477	ABCA1	Phospholipid-transporting ATPase ABCA1	not-related
QFPDT	O95573	ACSL3	Long-chain-fatty-acid--CoA ligase 3	not-related
QFPDT	O95837	GNA14	Guanine nucleotide-binding protein subunit alpha-14	not-related
QFPDT	O95864	FADS2	Acyl-CoA 6-desaturase	not-related
QFPDT	P00156	CYB	Cytochrome b	not-related
QFPDT	P00325	ADH1B	All-trans-retinol dehydrogenase [NAD(+)] ADH1B	not-related
QFPDT	P00352	AL1A1	Retinal dehydrogenase 1	not-related
QFPDT	P00403	COX2	Cytochrome c oxidase subunit 2	not-related
QFPDT	P00439	PH4H	Phenylalanine-4-hydroxylase	not-related
QFPDT	P00450	CERU	Ceruloplasmin	not-related
QFPDT	P00491	PNPH	Purine nucleoside phosphorylase	not-related
QFPDT	P00492	HPRT	Hypoxanthine-guanine phosphoribosyltransferase	not-related
QFPDT	P00519	ABL1	Tyrosine-protein kinase ABL1	covered
QFPDT	P00533	EGFR	Epidermal growth factor receptor	not-related
QFPDT	P00709	LALBA	Alpha-lactalbumin	not-related
QFPDT	P00746	CFAD	Complement factor D	not-related
QFPDT	P00749	UROK	Urokinase-type plasminogen activator	not-related
QFPDT	P00797	RENI	Renin	not-related
QFPDT	P00813	ADA	Adenosine deaminase	not-related
QFPDT	P00918	CAH2	Carbonic anhydrase 2	not-related
QFPDT	P00966	ASSY	Argininosuccinate synthase	not-related
QFPDT	P01100	FOS	Proto-oncogene c-Fos	not-related
QFPDT	P01130	LDLR	Low-density lipoprotein receptor	not-related
QFPDT	P01133	EGF	Pro-epidermal growth factor	not-related
QFPDT	P01137	TGFB1	Transforming growth factor beta-1 proprotein	not-related
QFPDT	P01178	NEU1	Oxytocin-neurophysin 1	not-related
QFPDT	P01275	GLUC	Pro-glucagon	not-related
QFPDT	P01375	TNFA	Tumor necrosis factor	covered
QFPDT	P01889	HLAB	HLA class I histocompatibility antigen, B alpha chain	not-related
QFPDT	P02042	HBD	Hemoglobin subunit delta	not-related
QFPDT	P02144	MYG	Myoglobin	not-related
QFPDT	P02647	APOA1	Apolipoprotein A-I	not-related
QFPDT	P02649	APOE	Apolipoprotein E	not-related
QFPDT	P02671	FIBA	Fibrinogen alpha chain	not-related
QFPDT	P02675	FIBB	Fibrinogen beta chain	not-related
QFPDT	P02766	TTHY	Transthyretin	not-related
QFPDT	P02768	ALBU	Albumin	not-related
QFPDT	P02786	TFR1	Transferrin receptor protein 1	not-related
QFPDT	P02787	TRFE	Serotransferrin	not-related
QFPDT	P02788	TRFL	Lactotransferrin	not-related
QFPDT	P03950	ANGI	Angiogenin	not-related
QFPDT	P03956	MMP1	Interstitial collagenase	not-related
QFPDT	P04035	HMDH	3-hydroxy-3-methylglutaryl-coenzyme A reductase	not-related
QFPDT	P04040	CATA	Catalase	not-related
QFPDT	P04054	PA21B	Phospholipase A2	not-related
QFPDT	P04062	GLCM	Lysosomal acid glucosylceramidase	not-related
QFPDT	P04114	APOB	Apolipoprotein B-100	not-related
QFPDT	P04141	CSF2	Granulocyte-macrophage colony-stimulating factor	covered
QFPDT	P04150	GCR	Glucocorticoid receptor	not-related
QFPDT	P04156	PRIO	Major prion protein	not-related
QFPDT	P04180	LCAT	Phosphatidylcholine-sterol acyltransferase	not-related
QFPDT	P04183	KITH	Thymidine kinase, cytosolic	not-related
QFPDT	P04198	MYCN	N-myc proto-oncogene protein	not-related
QFPDT	P04278	SHBG	Sex hormone-binding globulin	not-related
QFPDT	P04626	ERBB2	Receptor tyrosine-protein kinase erbB-2	not-related
QFPDT	P04637	P53	Cellular tumor antigen p53	not-related
QFPDT	P04798	CP1A1	Cytochrome P450 1A1	not-related
QFPDT	P04818	TYSY	Thymidylate synthase	not-related
QFPDT	P05067	A4	Amyloid-beta precursor protein	not-related
QFPDT	P05091	ALDH2	Aldehyde dehydrogenase, mitochondrial	not-related
QFPDT	P05093	CP17A	Steroid 17-alpha-hydroxylase/17,20 lyase	not-related
QFPDT	P05108	CP11A	Cholesterol side-chain cleavage enzyme, mitochondrial	not-related
QFPDT	P05113	IL5	Interleukin-5	not-related
QFPDT	P05121	PAI1	Plasminogen activator inhibitor 1	not-related
QFPDT	P05129	KPCG	Protein kinase C gamma type	not-related
QFPDT	P05164	PERM	Myeloperoxidase	not-related
QFPDT	P05177	CP1A2	Cytochrome P450 1A2	not-related
QFPDT	P05181	CP2E1	Cytochrome P450 2E1	not-related
QFPDT	P05231	IL6	Interleukin-6	covered
QFPDT	P05305	EDN1	Endothelin-1	not-related
QFPDT	P05362	ICAM1	Intercellular adhesion molecule 1	not-related
QFPDT	P05412	JUN	Transcription factor AP-1	not-related
QFPDT	P06133	UD2B4	UDP-glucuronosyltransferase 2B4	not-related
QFPDT	P06239	LCK	Tyrosine-protein kinase Lck	not-related
QFPDT	P06241	FYN	Tyrosine-protein kinase Fyn	not-related
QFPDT	P06276	CHLE	Cholinesterase	covered
QFPDT	P06280	AGAL	Alpha-galactosidase A	covered
QFPDT	P06307	CCKN	Cholecystokinin	not-related
QFPDT	P06401	PRGR	Progesterone receptor	not-related
QFPDT	P06493	CDK1	Cyclin-dependent kinase 1	not-related
QFPDT	P06576	ATPB	ATP synthase subunit beta, mitochondrial	not-related
QFPDT	P06729	CD2	T-cell surface antigen CD2	not-related
QFPDT	P06737	PYGL	Glycogen phosphorylase, liver form	not-related
QFPDT	P06858	LIPL	Lipoprotein lipase	not-related
QFPDT	P07101	TY3H	Tyrosine 3-monooxygenase	not-related
QFPDT	P07237	PDIA1	Protein disulfide-isomerase	not-related
QFPDT	P07327	ADH1A	Alcohol dehydrogenase 1A	not-related
QFPDT	P07339	CATD	Cathepsin D	not-related
QFPDT	P07477	TRY1	Trypsin-1	not-related
QFPDT	P07550	ADRB2	Beta-2 adrenergic receptor	covered
QFPDT	P07741	APT	Adenine phosphoribosyltransferase	not-related
QFPDT	P07814	SYEP	Bifunctional glutamate/proline--tRNA ligase	not-related
QFPDT	P07954	FUMH	Fumarate hydratase, mitochondrial	not-related
QFPDT	P08047	SP1	Transcription factor Sp1	not-related
QFPDT	P08069	IGF1R	Insulin-like growth factor 1 receptor	not-related
QFPDT	P08100	OPSD	Rhodopsin	not-related
QFPDT	P08195	4F2	4F2 cell-surface antigen heavy chain	not-related
QFPDT	P08236	BGLR	Beta-glucuronidase	not-related
QFPDT	P08253	MMP2	72 kDa type IV collagenase	not-related
QFPDT	P08319	ADH4	All-trans-retinol dehydrogenase [NAD(+)] ADH4	not-related
QFPDT	P08473	NEP	Neprilysin	not-related
QFPDT	P08581	MET	Hepatocyte growth factor receptor	not-related
QFPDT	P08588	ADRB1	Beta-1 adrenergic receptor	covered
QFPDT	P08684	CP3A4	Cytochrome P450 3A4	not-related
QFPDT	P08686	CP21A	Steroid 21-hydroxylase	not-related
QFPDT	P08842	STS	Steryl-sulfatase	not-related
QFPDT	P08913	ADA2A	Alpha-2A adrenergic receptor	not-related
QFPDT	P09211	GSTP1	Glutathione S-transferase P	not-related
QFPDT	P09382	LEG1	Galectin-1	not-related
QFPDT	P09429	HMGB1	High mobility group protein B1	not-related
QFPDT	P09601	HMOX1	Heme oxygenase 1	not-related
QFPDT	P09769	FGR	Tyrosine-protein kinase Fgr	not-related
QFPDT	P09848	LPH	Lactase-phlorizin hydrolase	not-related
QFPDT	P09874	PARP1	Poly [ADP-ribose] polymerase 1	not-related
QFPDT	P09917	LOX5	Polyunsaturated fatty acid 5-lipoxygenase	not-related
QFPDT	P09958	FURIN	Furin	covered
QFPDT	P0CG48	UBC	Polyubiquitin-C	not-related
QFPDT	P0CJ75	HMN8	Humanin-like 8	not-related
QFPDT	P0DMP1	HMN12	Humanin-like 12	not-related
QFPDT	P0DMS9	TMIG3	Transmembrane domain-containing protein TMIGD3	not-related
QFPDT	P0DP24	CALM2	Calmodulin-2	not-related
QFPDT	P10145	IL8	Interleukin-8	covered
QFPDT	P10253	LYAG	Lysosomal alpha-glucosidase	not-related
QFPDT	P10275	ANDR	Androgen receptor	not-related
QFPDT	P10632	CP2C8	Cytochrome P450 2C8	not-related
QFPDT	P11168	GTR2	Solute carrier family 2, facilitated glucose transporter member 2	not-related
QFPDT	P11215	ITAM	Integrin alpha-M	not-related
QFPDT	P11217	PYGM	Glycogen phosphorylase, muscle form	not-related
QFPDT	P11309	PIM1	Serine/threonine-protein kinase pim-1	not-related
QFPDT	P11509	CP2A6	Cytochrome P450 2A6	not-related
QFPDT	P11597	CETP	Cholesteryl ester transfer protein	not-related
QFPDT	P11678	PERE	Eosinophil peroxidase	not-related
QFPDT	P11712	CP2C9	Cytochrome P450 2C9	not-related
QFPDT	P11766	ADHX	Alcohol dehydrogenase class-3	not-related
QFPDT	P11802	CDK4	Cyclin-dependent kinase 4	not-related
QFPDT	P12004	PCNA	Proliferating cell nuclear antigen	not-related
QFPDT	P12081	HARS1	Histidine--tRNA ligase, cytoplasmic	not-related
QFPDT	P12643	BMP2	Bone morphogenetic protein 2	not-related
QFPDT	P12821	ACE	Angiotensin-converting enzyme	covered
QFPDT	P12830	CADH1	Cadherin-1	not-related
QFPDT	P12872	MOTI	Promotilin	not-related
QFPDT	P13051	UNG	Uracil-DNA glycosylase	not-related
QFPDT	P13500	CCL2	C-C motif chemokine 2	not-related
QFPDT	P13569	CFTR	Cystic fibrosis transmembrane conductance regulator	not-related
QFPDT	P13716	HEM2	Delta-aminolevulinic acid dehydratase	not-related
QFPDT	P14060	3BHS1	3 beta-hydroxysteroid dehydrogenase/Delta 5-->4-isomerase type 1	not-related
QFPDT	P14061	DHB1	17-beta-hydroxysteroid dehydrogenase type 1	not-related
QFPDT	P14174	MIF	Macrophage migration inhibitory factor	not-related
QFPDT	P14210	HGF	Hepatocyte growth factor	not-related
QFPDT	P14410	SUIS	Sucrase-isomaltase, intestinal	not-related
QFPDT	P14416	DRD2	D(2) dopamine receptor	not-related
QFPDT	P14550	AK1A1	Aldo-keto reductase family 1 member A1	not-related
QFPDT	P14555	PA2GA	Phospholipase A2, membrane associated	not-related
QFPDT	P14598	NCF1	Neutrophil cytosol factor 1	not-related
QFPDT	P14635	CCNB1	G2/mitotic-specific cyclin-B1	not-related
QFPDT	P14672	GLUT4	Solute carrier family 2, facilitated glucose transporter member 4	not-related
QFPDT	P14679	TYRO	Tyrosinase	not-related
QFPDT	P14780	MMP9	Matrix metalloproteinase-9	not-related
QFPDT	P14867	GBRA1	Gamma-aminobutyric acid receptor subunit alpha-1	not-related
QFPDT	P14902	I23O1	Indoleamine 2,3-dioxygenase 1	not-related
QFPDT	P14920	OXDA	D-amino-acid oxidase	not-related
QFPDT	P15090	FABP4	Fatty acid-binding protein, adipocyte	not-related
QFPDT	P15104	GLNA	Glutamine synthetase	not-related
QFPDT	P15121	ALDR	Aldo-keto reductase family 1 member B1	not-related
QFPDT	P15144	AMPN	Aminopeptidase N	not-related
QFPDT	P15151	PVR	Poliovirus receptor	not-related
QFPDT	P15291	B4GT1	Beta-1,4-galactosyltransferase 1	not-related
QFPDT	P15559	NQO1	NAD(P)H dehydrogenase [quinone] 1	not-related
QFPDT	P15813	CD1D	Antigen-presenting glycoprotein CD1d	not-related
QFPDT	P15976	GATA1	Erythroid transcription factor	not-related
QFPDT	P16035	TIMP2	Metalloproteinase inhibitor 2	not-related
QFPDT	P16233	LIPP	Pancreatic triacylglycerol lipase	not-related
QFPDT	P16278	BGAL	Beta-galactosidase	not-related
QFPDT	P16410	CTLA4	Cytotoxic T-lymphocyte protein 4	not-related
QFPDT	P16581	LYAM2	E-selectin	not-related
QFPDT	P16662	UD2B7	UDP-glucuronosyltransferase 2B7	not-related
QFPDT	P17050	NAGAB	Alpha-N-acetylgalactosaminidase	not-related
QFPDT	P17174	AATC	Aspartate aminotransferase, cytoplasmic	not-related
QFPDT	P17252	KPCA	Protein kinase C alpha type	covered
QFPDT	P17252	KPCA	Protein kinase C alpha type	not-related
QFPDT	P17302	CXA1	Gap junction alpha-1 protein	not-related
QFPDT	P17516	AK1C4	Aldo-keto reductase family 1 member C4	not-related
QFPDT	P17612	KAPCA	cAMP-dependent protein kinase catalytic subunit alpha	covered
QFPDT	P17900	SAP3	Ganglioside GM2 activator	not-related
QFPDT	P17931	LEG3	Galectin-3	not-related
QFPDT	P18031	PTN1	Tyrosine-protein phosphatase non-receptor type 1	not-related
QFPDT	P18054	LOX12	Polyunsaturated fatty acid lipoxygenase ALOX12	not-related
QFPDT	P18146	EGR1	Early growth response protein 1	not-related
QFPDT	P18505	GBRB1	Gamma-aminobutyric acid receptor subunit beta-1	not-related
QFPDT	P18507	GBRG2	Gamma-aminobutyric acid receptor subunit gamma-2	not-related
QFPDT	P18825	ADA2C	Alpha-2C adrenergic receptor	not-related
QFPDT	P18846	ATF1	Cyclic AMP-dependent transcription factor ATF-1	not-related
QFPDT	P19113	DCHS	Histidine decarboxylase	not-related
QFPDT	P19224	UD16	UDP-glucuronosyltransferase 1-6	not-related
QFPDT	P19320	VCAM1	Vascular cell adhesion protein 1	not-related
QFPDT	P19793	RXRA	Retinoic acid receptor RXR-alpha	not-related
QFPDT	P20132	SDHL	L-serine dehydratase/L-threonine deaminase	not-related
QFPDT	P20248	CCNA2	Cyclin-A2	not-related
QFPDT	P20366	TKN1	Protachykinin-1	not-related
QFPDT	P20382	MCH	Pro-MCH	not-related
QFPDT	P20618	PSB1	Proteasome subunit beta type-1	not-related
QFPDT	P20700	LMNB1	Lamin-B1	not-related
QFPDT	P20702	ITAX	Integrin alpha-X	not-related
QFPDT	P20783	NTF3	Neurotrophin-3	not-related
QFPDT	P20813	CP2B6	Cytochrome P450 2B6	not-related
QFPDT	P20933	ASPG	N(4)-(beta-N-acetylglucosaminyl)-L-asparaginase	not-related
QFPDT	P21397	AOFA	Amine oxidase [flavin-containing] A	not-related
QFPDT	P21549	SPYA	Serine--pyruvate aminotransferase	not-related
QFPDT	P21589	5NTD	5'-nucleotidase	not-related
QFPDT	P21731	TA2R	Thromboxane A2 receptor	not-related
QFPDT	P21912	SDHB	Succinate dehydrogenase [ubiquinone] iron-sulfur subunit, mitochondrial	not-related
QFPDT	P21917	DRD4	D(4) dopamine receptor	not-related
QFPDT	P21964	COMT	Catechol O-methyltransferase	covered
QFPDT	P22079	PERL	Lactoperoxidase	not-related
QFPDT	P22234	PUR6	Multifunctional protein ADE2	not-related
QFPDT	P22301	IL10	Interleukin-10	covered
QFPDT	P22303	ACES	Acetylcholinesterase	not-related
QFPDT	P22309	UD11	UDP-glucuronosyltransferase 1A1	not-related
QFPDT	P22557	HEM0	5-aminolevulinate synthase, erythroid-specific, mitochondrial	not-related
QFPDT	P22680	CP7A1	Cytochrome P450 7A1	not-related
QFPDT	P22748	CAH4	Carbonic anhydrase 4	not-related
QFPDT	P22888	LSHR	Lutropin-choriogonadotropic hormone receptor	not-related
QFPDT	P22894	MMP8	Neutrophil collagenase	not-related
QFPDT	P23141	EST1	Liver carboxylesterase 1	not-related
QFPDT	P23219	PGH1	Prostaglandin G/H synthase 1	not-related
QFPDT	P23368	MAOM	NAD-dependent malic enzyme, mitochondrial	not-related
QFPDT	P23526	SAHH	Adenosylhomocysteinase	not-related
QFPDT	P23560	BDNF	Brain-derived neurotrophic factor	not-related
QFPDT	P23771	GATA3	Trans-acting T-cell-specific transcription factor GATA-3	not-related
QFPDT	P23786	CPT2	Carnitine O-palmitoyltransferase 2, mitochondrial	not-related
QFPDT	P23946	CMA1	Chymase	not-related
QFPDT	P23975	SC6A2	Sodium-dependent noradrenaline transporter	not-related
QFPDT	P24298	ALAT1	Alanine aminotransferase 1	not-related
QFPDT	P24385	CCND1	G1/S-specific cyclin-D1	not-related
QFPDT	P24903	CP2F1	Cytochrome P450 2F1	not-related
QFPDT	P24941	CDK2	Cyclin-dependent kinase 2	not-related
QFPDT	P25786	PSA1	Proteasome subunit alpha type-1	not-related
QFPDT	P25789	PSA4	Proteasome subunit alpha type-4	not-related
QFPDT	P25874	UCP1	Mitochondrial brown fat uncoupling protein 1	not-related
QFPDT	P25929	NPY1R	Neuropeptide Y receptor type 1	not-related
QFPDT	P26358	DNMT1	DNA (cytosine-5)-methyltransferase 1	covered
QFPDT	P27169	PON1	Serum paraoxonase/arylesterase 1	not-related
QFPDT	P27338	AOFB	Amine oxidase [flavin-containing] B	not-related
QFPDT	P27487	DPP4	Dipeptidyl peptidase 4	covered
QFPDT	P27708	PYR1	CAD protein	not-related
QFPDT	P27797	CALR	Calreticulin	not-related
QFPDT	P28066	PSA5	Proteasome subunit alpha type-5	not-related
QFPDT	P28329	CLAT	Choline O-acetyltransferase	not-related
QFPDT	P28332	ADH6	Alcohol dehydrogenase 6	not-related
QFPDT	P28482	MK01	Mitogen-activated protein kinase 1	not-related
QFPDT	P28562	DUS1	Dual specificity protein phosphatase 1	not-related
QFPDT	P28907	CD38	ADP-ribosyl cyclase/cyclic ADP-ribose hydrolase 1	not-related
QFPDT	P29016	CD1B	T-cell surface glycoprotein CD1b	not-related
QFPDT	P29017	CD1C	T-cell surface glycoprotein CD1c	not-related
QFPDT	P29120	NEC1	Neuroendocrine convertase 1	not-related
QFPDT	P29218	IMPA1	Inositol monophosphatase 1	not-related
QFPDT	P29274	AA2AR	Adenosine receptor A2a	not-related
QFPDT	P29275	AA2BR	Adenosine receptor A2b	not-related
QFPDT	P29279	CCN2	CCN family member 2	not-related
QFPDT	P29372	3MG	DNA-3-methyladenine glycosylase	not-related
QFPDT	P29474	NOS3	Nitric oxide synthase, endothelial	not-related
QFPDT	P29508	SPB3	Serpin B3	not-related
QFPDT	P29992	GNA11	Guanine nucleotide-binding protein subunit alpha-11	not-related
QFPDT	P30041	PRDX6	Peroxiredoxin-6	not-related
QFPDT	P30043	BLVRB	Flavin reductase (NADPH)	not-related
QFPDT	P30044	PRDX5	Peroxiredoxin-5, mitochondrial	not-related
QFPDT	P30307	MPIP3	M-phase inducer phosphatase 3	not-related
QFPDT	P30405	PPIF	Peptidyl-prolyl cis-trans isomerase F, mitochondrial	covered
QFPDT	P30837	AL1B1	Aldehyde dehydrogenase X, mitochondrial	not-related
QFPDT	P30838	AL3A1	Aldehyde dehydrogenase, dimeric NADP-preferring	not-related
QFPDT	P30968	GNRHR	Gonadotropin-releasing hormone receptor	not-related
QFPDT	P31040	SDHA	Succinate dehydrogenase [ubiquinone] flavoprotein subunit, mitochondrial	not-related
QFPDT	P31153	METK2	S-adenosylmethionine synthase isoform type-2	not-related
QFPDT	P31431	SDC4	Syndecan-4	not-related
QFPDT	P31513	FMO3	Dimethylaniline monooxygenase [N-oxide-forming] 3	not-related
QFPDT	P31644	GBRA5	Gamma-aminobutyric acid receptor subunit alpha-5	not-related
QFPDT	P32320	CDD	Cytidine deaminase	not-related
QFPDT	P32754	HPPD	4-hydroxyphenylpyruvate dioxygenase	not-related
QFPDT	P32929	CGL	Cystathionine gamma-lyase	not-related
QFPDT	P33261	CP2CJ	Cytochrome P450 2C19	not-related
QFPDT	P33527	MRP1	Multidrug resistance-associated protein 1	covered
QFPDT	P33681	CD80	T-lymphocyte activation antigen CD80	not-related
QFPDT	P34896	GLYC	Serine hydroxymethyltransferase, cytosolic	not-related
QFPDT	P34897	GLYM	Serine hydroxymethyltransferase, mitochondrial	not-related
QFPDT	P34932	HSP74	Heat shock 70 kDa protein 4	not-related
QFPDT	P34969	5HT7R	5-hydroxytryptamine receptor 7	not-related
QFPDT	P34995	PE2R1	Prostaglandin E2 receptor EP1 subtype	not-related
QFPDT	P35225	IL13	Interleukin-13	not-related
QFPDT	P35228	NOS2	Nitric oxide synthase, inducible	not-related
QFPDT	P35236	PTN7	Tyrosine-protein phosphatase non-receptor type 7	not-related
QFPDT	P35348	ADA1A	Alpha-1A adrenergic receptor	not-related
QFPDT	P35354	PGH2	Prostaglandin G/H synthase 2	not-related
QFPDT	P35462	DRD3	D(3) dopamine receptor	not-related
QFPDT	P35499	SCN4A	Sodium channel protein type 4 subunit alpha	not-related
QFPDT	P35503	UD13	UDP-glucuronosyltransferase 1A3	not-related
QFPDT	P35504	UD15	UDP-glucuronosyltransferase 1A5	not-related
QFPDT	P35557	HXK4	Hexokinase-4	not-related
QFPDT	P35790	CHKA	Choline kinase alpha	not-related
QFPDT	P35869	AHR	Aryl hydrocarbon receptor	not-related
QFPDT	P36537	UDB10	UDP-glucuronosyltransferase 2B10	not-related
QFPDT	P36956	SRBP1	Sterol regulatory element-binding protein 1	not-related
QFPDT	P37059	DHB2	17-beta-hydroxysteroid dehydrogenase type 2	not-related
QFPDT	P37231	PPARG	Peroxisome proliferator-activated receptor gamma	not-related
QFPDT	P37840	SYUA	Alpha-synuclein	not-related
QFPDT	P39086	GRIK1	Glutamate receptor ionotropic, kainate 1	not-related
QFPDT	P40261	NNMT	Nicotinamide N-methyltransferase	not-related
QFPDT	P40306	PSB10	Proteasome subunit beta type-10	not-related
QFPDT	P40394	ADH7	All-trans-retinol dehydrogenase [NAD(+)] ADH7	not-related
QFPDT	P40763	STAT3	Signal transducer and activator of transcription 3	not-related
QFPDT	P40925	MDHC	Malate dehydrogenase, cytoplasmic	not-related
QFPDT	P40926	MDHM	Malate dehydrogenase, mitochondrial	not-related
QFPDT	P40933	IL15	Interleukin-15	not-related
QFPDT	P41180	CASR	Extracellular calcium-sensing receptor	not-related
QFPDT	P41235	HNF4A	Hepatocyte nuclear factor 4-alpha	not-related
QFPDT	P41250	GARS	Glycine--tRNA ligase	not-related
QFPDT	P41594	GRM5	Metabotropic glutamate receptor 5	not-related
QFPDT	P42224	STAT1	Signal transducer and activator of transcription 1-alpha/beta	not-related
QFPDT	P42330	AK1C3	Aldo-keto reductase family 1 member C3	not-related
QFPDT	P42357	HUTH	Histidine ammonia-lyase	not-related
QFPDT	P42574	CASP3	Caspase-3	not-related
QFPDT	P43003	EAA1	Excitatory amino acid transporter 1	covered
QFPDT	P43119	PI2R	Prostacyclin receptor	not-related
QFPDT	P43490	NAMPT	Nicotinamide phosphoribosyltransferase	not-related
QFPDT	P45844	ABCG1	ATP-binding cassette sub-family G member 1	not-related
QFPDT	P45877	PPIC	Peptidyl-prolyl cis-trans isomerase C	not-related
QFPDT	P46013	KI67	Proliferation marker protein Ki-67	not-related
QFPDT	P46976	GLYG	Glycogenin-1	not-related
QFPDT	P47870	GBRB2	Gamma-aminobutyric acid receptor subunit beta-2	not-related
QFPDT	P47895	AL1A3	Aldehyde dehydrogenase family 1 member A3	not-related
QFPDT	P47900	P2RY1	P2Y purinoceptor 1	not-related
QFPDT	P47929	LEG7	Galectin-7	not-related
QFPDT	P47989	XDH	Xanthine dehydrogenase/oxidase	not-related
QFPDT	P48058	GRIA4	Glutamate receptor 4	not-related
QFPDT	P48163	MAOX	NADP-dependent malic enzyme	not-related
QFPDT	P48307	TFPI2	Tissue factor pathway inhibitor 2	not-related
QFPDT	P48436	SOX9	Transcription factor SOX-9	not-related
QFPDT	P48448	AL3B2	Aldehyde dehydrogenase family 3 member B2	not-related
QFPDT	P48544	KCNJ5	G protein-activated inward rectifier potassium channel 4	not-related
QFPDT	P48546	GIPR	Gastric inhibitory polypeptide receptor	not-related
QFPDT	P48664	EAA4	Excitatory amino acid transporter 4	not-related
QFPDT	P49019	HCAR3	Hydroxycarboxylic acid receptor 3	not-related
QFPDT	P49146	NPY2R	Neuropeptide Y receptor type 2	not-related
QFPDT	P49189	AL9A1	4-trimethylaminobutyraldehyde dehydrogenase	not-related
QFPDT	P49588	SYAC	Alanine--tRNA ligase, cytoplasmic	not-related
QFPDT	P49590	SYHM	Histidine--tRNA ligase, mitochondrial	not-related
QFPDT	P49591	SYSC	Serine--tRNA ligase, cytoplasmic	not-related
QFPDT	P49721	PSB2	Proteasome subunit beta type-2	not-related
QFPDT	P49753	ACOT2	Acyl-coenzyme A thioesterase 2, mitochondrial	not-related
QFPDT	P49763	PLGF	Placenta growth factor	not-related
QFPDT	P49888	ST1E1	Sulfotransferase 1E1	not-related
QFPDT	P49902	5NTC	Cytosolic purine 5'-nucleotidase	not-related
QFPDT	P50148	GNAQ	Guanine nucleotide-binding protein G(q) subunit alpha	not-related
QFPDT	P50226	ST1A2	Sulfotransferase 1A2	not-related
QFPDT	P50416	CPT1A	Carnitine O-palmitoyltransferase 1, liver isoform	not-related
QFPDT	P50440	GATM	Glycine amidinotransferase, mitochondrial	not-related
QFPDT	P50579	MAP2	Methionine aminopeptidase 2	not-related
QFPDT	P50750	CDK9	Cyclin-dependent kinase 9	not-related
QFPDT	P50897	PPT1	Palmitoyl-protein thioesterase 1	not-related
QFPDT	P51151	RAB9A	Ras-related protein Rab-9A	not-related
QFPDT	P51648	AL3A2	Aldehyde dehydrogenase family 3 member A2	not-related
QFPDT	P51649	SSDH	Succinate-semialdehyde dehydrogenase, mitochondrial	not-related
QFPDT	P51654	GPC3	Glypican-3	not-related
QFPDT	P51677	CCR3	C-C chemokine receptor type 3	not-related
QFPDT	P51689	ARSD	Arylsulfatase D	not-related
QFPDT	P51690	ARSL	Arylsulfatase L	not-related
QFPDT	P51812	KS6A3	Ribosomal protein S6 kinase alpha-3	not-related
QFPDT	P52732	KIF11	Kinesin-like protein KIF11	not-related
QFPDT	P52758	RIDA	2-iminobutanoate/2-iminopropanoate deaminase	not-related
QFPDT	P52789	HXK2	Hexokinase-2	not-related
QFPDT	P52790	HXK3	Hexokinase-3	not-related
QFPDT	P53350	PLK1	Serine/threonine-protein kinase PLK1	not-related
QFPDT	P53794	SC5A3	Sodium/myo-inositol cotransporter	not-related
QFPDT	P54577	SYYC	Tyrosine--tRNA ligase, cytoplasmic	not-related
QFPDT	P54687	BCAT1	Branched-chain-amino-acid aminotransferase, cytosolic	not-related
QFPDT	P54793	ARSF	Arylsulfatase F	not-related
QFPDT	P54803	GALC	Galactocerebrosidase	not-related
QFPDT	P54855	UDB15	UDP-glucuronosyltransferase 2B15	not-related
QFPDT	P55011	S12A2	Solute carrier family 12 member 2	not-related
QFPDT	P55085	PAR2	Proteinase-activated receptor 2	covered
QFPDT	P55087	AQP4	Aquaporin-4	not-related
QFPDT	P55263	ADK	Adenosine kinase	not-related
QFPDT	P55786	PSA	Puromycin-sensitive aminopeptidase	not-related
QFPDT	P55851	UCP2	Mitochondrial uncoupling protein 2	not-related
QFPDT	P55899	FCGRN	IgG receptor FcRn large subunit p51	not-related
QFPDT	P55916	UCP3	Mitochondrial uncoupling protein 3	not-related
QFPDT	P56192	SYMC	Methionine--tRNA ligase, cytoplasmic	not-related
QFPDT	P56817	BACE1	Beta-secretase 1	not-related
QFPDT	P56937	DHB7	3-keto-steroid reductase/17-beta-hydroxysteroid dehydrogenase 7	not-related
QFPDT	P59533	T2R38	Taste receptor type 2 member 38	not-related
QFPDT	P59540	T2R46	Taste receptor type 2 member 46	not-related
QFPDT	P59541	T2R30	Taste receptor type 2 member 30	not-related
QFPDT	P59543	T2R20	Taste receptor type 2 member 20	not-related
QFPDT	P60763	RAC3	Ras-related C3 botulinum toxin substrate 3	not-related
QFPDT	P61073	CXCR4	C-X-C chemokine receptor type 4	not-related
QFPDT	P61586	RHOA	Transforming protein RhoA	not-related
QFPDT	P61769	B2MG	Beta-2-microglobulin	not-related
QFPDT	P61964	WDR5	WD repeat-containing protein 5	not-related
QFPDT	P62937	PPIA	Peptidyl-prolyl cis-trans isomerase A	covered
QFPDT	P62979	RS27A	Ubiquitin-40S ribosomal protein S27a	not-related
QFPDT	P62987	RL40	Ubiquitin-60S ribosomal protein L40	not-related
QFPDT	P63000	RAC1	Ras-related C3 botulinum toxin substrate 1	not-related
QFPDT	P67775	PP2AA	Serine/threonine-protein phosphatase 2A catalytic subunit alpha isoform	not-related
QFPDT	P68400	CSK21	Casein kinase II subunit alpha	covered
QFPDT	P68871	HBB	Hemoglobin subunit beta	not-related
QFPDT	P69905	HBA	Hemoglobin subunit alpha	not-related
QFPDT	P78330	SERB	Phosphoserine phosphatase	not-related
QFPDT	P78540	ARGI2	Arginase-2, mitochondrial	not-related
QFPDT	P80365	DHI2	Corticosteroid 11-beta-dehydrogenase isozyme 2	not-related
QFPDT	P80404	GABT	4-aminobutyrate aminotransferase, mitochondrial	not-related
QFPDT	P82251	BAT1	b(0,+)-type amino acid transporter 1	not-related
QFPDT	P99999	CYC	Cytochrome c	not-related
QFPDT	Q00059	TFAM	Transcription factor A, mitochondrial	not-related
QFPDT	Q00653	NFKB2	Nuclear factor NF-kappa-B p100 subunit	not-related
QFPDT	Q00796	DHSO	Sorbitol dehydrogenase	not-related
QFPDT	Q01415	GALK2	N-acetylgalactosamine kinase	not-related
QFPDT	Q01469	FABP5	Fatty acid-binding protein 5	not-related
QFPDT	Q01650	LAT1	Large neutral amino acids transporter small subunit 1	not-related
QFPDT	Q01959	SC6A3	Sodium-dependent dopamine transporter	not-related
QFPDT	Q02928	CP4AB	Cytochrome P450 4A11	not-related
QFPDT	Q03181	PPARD	Peroxisome proliferator-activated receptor delta	not-related
QFPDT	Q04721	NOTC2	Neurogenic locus notch homolog protein 2	not-related
QFPDT	Q04828	AK1C1	Aldo-keto reductase family 1 member C1	not-related
QFPDT	Q05329	DCE2	Glutamate decarboxylase 2	not-related
QFPDT	Q05586	NMDZ1	Glutamate receptor ionotropic, NMDA 1	not-related
QFPDT	Q06278	AOXA	Aldehyde oxidase	not-related
QFPDT	Q07812	BAX	Apoptosis regulator BAX	not-related
QFPDT	Q07820	MCL1	Induced myeloid leukemia cell differentiation protein Mcl-1	not-related
QFPDT	Q07837	SLC31	Neutral and basic amino acid transport protein rBAT	not-related
QFPDT	Q07954	LRP1	Prolow-density lipoprotein receptor-related protein 1	not-related
QFPDT	Q08AH1	ACSM1	Acyl-coenzyme A synthetase ACSM1, mitochondrial	not-related
QFPDT	Q10588	BST1	ADP-ribosyl cyclase/cyclic ADP-ribose hydrolase 2	not-related
QFPDT	Q12772	SRBP2	Sterol regulatory element-binding protein 2	not-related
QFPDT	Q12882	DPYD	Dihydropyrimidine dehydrogenase [NADP(+)]	not-related
QFPDT	Q12904	AIMP1	Aminoacyl tRNA synthase complex-interacting multifunctional protein 1	not-related
QFPDT	Q13002	GRIK2	Glutamate receptor ionotropic, kainate 2	not-related
QFPDT	Q13126	MTAP	S-methyl-5'-thioadenosine phosphorylase	not-related
QFPDT	Q13155	AIMP2	Aminoacyl tRNA synthase complex-interacting multifunctional protein 2	not-related
QFPDT	Q13183	S13A2	Solute carrier family 13 member 2	not-related
QFPDT	Q13285	STF1	Steroidogenic factor 1	not-related
QFPDT	Q13315	ATM	Serine-protein kinase ATM	not-related
QFPDT	Q13402	MYO7A	Unconventional myosin-VIIa	not-related
QFPDT	Q13427	PPIG	Peptidyl-prolyl cis-trans isomerase G	not-related
QFPDT	Q13547	HDAC1	Histone deacetylase 1	not-related
QFPDT	Q13555	KCC2G	Calcium/calmodulin-dependent protein kinase type II subunit gamma	not-related
QFPDT	Q13569	TDG	G/T mismatch-specific thymine DNA glycosylase	not-related
QFPDT	Q13950	RUNX2	Runt-related transcription factor 2	not-related
QFPDT	Q14032	BAAT	Bile acid-CoA:amino acid N-acyltransferase	not-related
QFPDT	Q14457	BECN1	Beclin-1	not-related
QFPDT	Q14469	HES1	Transcription factor HES-1	not-related
QFPDT	Q14542	S29A2	Equilibrative nucleoside transporter 2	not-related
QFPDT	Q14849	STAR3	StAR-related lipid transfer protein 3	not-related
QFPDT	Q15046	SYK	Lysine--tRNA ligase	not-related
QFPDT	Q15165	PON2	Serum paraoxonase/arylesterase 2	not-related
QFPDT	Q15166	PON3	Serum paraoxonase/lactonase 3	not-related
QFPDT	Q15392	DHC24	Delta(24)-sterol reductase	not-related
QFPDT	Q15465	SHH	Sonic hedgehog protein	not-related
QFPDT	Q15485	FCN2	Ficolin-2	not-related
QFPDT	Q15743	OGR1	Ovarian cancer G-protein coupled receptor 1	not-related
QFPDT	Q15761	NPY5R	Neuropeptide Y receptor type 5	not-related
QFPDT	Q15796	SMAD2	Mothers against decapentaplegic homolog 2	not-related
QFPDT	Q15848	ADIPO	Adiponectin	not-related
QFPDT	Q16206	ENOX2	Ecto-NOX disulfide-thiol exchanger 2	not-related
QFPDT	Q16236	NF2L2	Nuclear factor erythroid 2-related factor 2	not-related
QFPDT	Q16552	IL17	Interleukin-17A	not-related
QFPDT	Q16696	CP2AD	Cytochrome P450 2A13	not-related
QFPDT	Q16698	DECR	2,4-dienoyl-CoA reductase [(3E)-enoyl-CoA-producing], mitochondrial	not-related
QFPDT	Q16762	THTR	Thiosulfate sulfurtransferase	not-related
QFPDT	Q16831	UPP1	Uridine phosphorylase 1	not-related
QFPDT	Q16853	AOC3	Membrane primary amine oxidase	not-related
QFPDT	Q16873	LTC4S	Leukotriene C4 synthase	not-related
QFPDT	Q16881	TRXR1	Thioredoxin reductase 1, cytoplasmic	not-related
QFPDT	Q2NL82	TSR1	Pre-rRNA-processing protein TSR1 homolog	not-related
QFPDT	Q4U2R8	S22A6	Solute carrier family 22 member 6	not-related
QFPDT	Q53GS7	GLE1	Nucleoporin GLE1	not-related
QFPDT	Q53H96	P5CR3	Pyrroline-5-carboxylate reductase 3	not-related
QFPDT	Q5JTZ9	SYAM	Alanine--tRNA ligase, mitochondrial	not-related
QFPDT	Q5NUL3	FFAR4	Free fatty acid receptor 4	not-related
QFPDT	Q5TCH4	CP4AM	Cytochrome P450 4A22	not-related
QFPDT	Q5VUC1	Q5VUC1	S-acyl fatty acid synthase thioesterase, medium chain	not-related
QFPDT	Q5XG92	EST4A	Carboxylesterase 4A	not-related
QFPDT	Q68CK6	ACS2B	Acyl-coenzyme A synthetase ACSM2B, mitochondrial	not-related
QFPDT	Q695T7	S6A19	Sodium-dependent neutral amino acid transporter B(0)AT1	not-related
QFPDT	Q6GMR7	FAAH2	Fatty-acid amide hydrolase 2	not-related
QFPDT	Q6NT32	EST5A	Carboxylesterase 5A	not-related
QFPDT	Q6NUS8	UD3A1	UDP-glucuronosyltransferase 3A1	not-related
QFPDT	Q6NVY1	HIBCH	3-hydroxyisobutyryl-CoA hydrolase, mitochondrial	not-related
QFPDT	Q6P179	ERAP2	Endoplasmic reticulum aminopeptidase 2	not-related
QFPDT	Q6P1M0	S27A4	Long-chain fatty acid transport protein 4	not-related
QFPDT	Q6PI48	SYDM	Aspartate--tRNA ligase, mitochondrial	not-related
QFPDT	Q6PL18	ATAD2	ATPase family AAA domain-containing protein 2	not-related
QFPDT	Q6UVM3	KCNT2	Potassium channel subfamily T member 2	not-related
QFPDT	Q6UWY0	ARSK	Arylsulfatase K	not-related
QFPDT	Q6V0I7	FAT4	Protocadherin Fat 4	not-related
QFPDT	Q6ZQW0	I23O2	Indoleamine 2,3-dioxygenase 2	not-related
QFPDT	Q7RTS9	DYM	Dymeclin	not-related
QFPDT	Q7RTX0	TS1R3	Taste receptor type 1 member 3	not-related
QFPDT	Q7Z2W7	TRPM8	Transient receptor potential cation channel subfamily M member 8	not-related
QFPDT	Q7Z3A0	Q7Z3A0	NAD-dependent protein deacylase sirtuin-5, mitochondrial	not-related
QFPDT	Q7Z4W1	DCXR	L-xylulose reductase	not-related
QFPDT	Q86TX2	ACOT1	Acyl-coenzyme A thioesterase 1	not-related
QFPDT	Q86U10	LPP60	60 kDa lysophospholipase	not-related
QFPDT	Q86W56	PARG	Poly(ADP-ribose) glycohydrolase	not-related
QFPDT	Q8IXJ6	SIR2	NAD-dependent protein deacetylase sirtuin-2	not-related
QFPDT	Q8IY34	S15A3	Solute carrier family 15 member 3	not-related
QFPDT	Q8N159	NAGS	N-acetylglutamate synthase, mitochondrial	not-related
QFPDT	Q8N6T7	SIR6	NAD-dependent protein deacetylase sirtuin-6	not-related
QFPDT	Q8N9L9	ACOT4	Peroxisomal succinyl-coenzyme A thioesterase	not-related
QFPDT	Q8NE62	CHDH	Choline dehydrogenase, mitochondrial	not-related
QFPDT	Q8NFA2	NOXO1	NADPH oxidase organizer 1	not-related
QFPDT	Q8NFU5	IPMK	Inositol polyphosphate multikinase	not-related
QFPDT	Q8NG68	TTL	Tubulin--tyrosine ligase	not-related
QFPDT	Q8TCD5	NT5C	5'(3')-deoxyribonucleotidase, cytosolic type	not-related
QFPDT	Q8TCU5	NMD3A	Glutamate receptor ionotropic, NMDA 3A	not-related
QFPDT	Q8TDX5	ACMSD	2-amino-3-carboxymuconate-6-semialdehyde decarboxylase	not-related
QFPDT	Q8TE23	TS1R2	Taste receptor type 1 member 2	not-related
QFPDT	Q8TET4	GANC	Neutral alpha-glucosidase C	not-related
QFPDT	Q8WWI5	CTL1	Choline transporter-like protein 1	not-related
QFPDT	Q8WWM9	CYGB	Cytoglobin	not-related
QFPDT	Q8WWT9	S13A3	Solute carrier family 13 member 3	not-related
QFPDT	Q8WWX8	SC5AB	Sodium/myo-inositol cotransporter 2	not-related
QFPDT	Q8WZ04	TOMT	Transmembrane O-methyltransferase	not-related
QFPDT	Q92731	ESR2	Estrogen receptor beta	not-related
QFPDT	Q92847	GHSR	Growth hormone secretagogue receptor type 1	not-related
QFPDT	Q92982	NINJ1	Ninjurin-1	not-related
QFPDT	Q93088	BHMT1	Betaine--homocysteine S-methyltransferase 1	not-related
QFPDT	Q93099	HGD	Homogentisate 1,2-dioxygenase	not-related
QFPDT	Q969D9	TSLP	Thymic stromal lymphopoietin	not-related
QFPDT	Q969T7	5NT3B	7-methylguanosine phosphate-specific 5'-nucleotidase	not-related
QFPDT	Q96BW1	UPP	Uracil phosphoribosyltransferase homolog	not-related
QFPDT	Q96C23	GALM	Galactose mutarotase	not-related
QFPDT	Q96C36	P5CR2	Pyrroline-5-carboxylate reductase 2	not-related
QFPDT	Q96EB6	SIR1	NAD-dependent protein deacetylase sirtuin-1	not-related
QFPDT	Q96EG1	ARSG	Arylsulfatase G	not-related
QFPDT	Q96EY9	ADAT3	Probable inactive tRNA-specific adenosine deaminase-like protein 3	not-related
QFPDT	Q96GA7	SDSL	Serine dehydratase-like	not-related
QFPDT	Q96GW9	SYMM	Methionine--tRNA ligase, mitochondrial	not-related
QFPDT	Q96H96	COQ2	4-hydroxybenzoate polyprenyltransferase, mitochondrial	not-related
QFPDT	Q96KN2	CNDP1	Beta-Ala-His dipeptidase	not-related
QFPDT	Q96N87	S6A18	Inactive sodium-dependent neutral amino acid transporter B(0)AT3	not-related
QFPDT	Q96NR8	RDH12	Retinol dehydrogenase 12	not-related
QFPDT	Q96P20	NLRP3	NACHT, LRR and PYD domains-containing protein 3	not-related
QFPDT	Q96P26	5NT1B	Cytosolic 5'-nucleotidase 1B	not-related
QFPDT	Q96PC2	IP6K3	Inositol hexakisphosphate kinase 3	not-related
QFPDT	Q96PD7	DGAT2	Diacylglycerol O-acyltransferase 2	not-related
QFPDT	Q96QE2	MYCT	Proton myo-inositol cotransporter	not-related
QFPDT	Q96QT4	TRPM7	Transient receptor potential cation channel subfamily M member 7	not-related
QFPDT	Q96RJ0	TAAR1	Trace amine-associated receptor 1	not-related
QFPDT	Q96T53	MBOA4	Ghrelin O-acyltransferase	not-related
QFPDT	Q99259	DCE1	Glutamate decarboxylase 1	not-related
QFPDT	Q99436	PSB7	Proteasome subunit beta type-7	not-related
QFPDT	Q99527	GPER1	G-protein coupled estrogen receptor 1	not-related
QFPDT	Q99626	CDX2	Homeobox protein CDX-2	not-related
QFPDT	Q99643	C560	Succinate dehydrogenase cytochrome b560 subunit, mitochondrial	not-related
QFPDT	Q99707	METH	Methionine synthase	not-related
QFPDT	Q9BW92	SYTM	Threonine--tRNA ligase, mitochondrial	not-related
QFPDT	Q9BXA5	SUCR1	Succinate receptor 1	not-related
QFPDT	Q9BXI3	5NT1A	Cytosolic 5'-nucleotidase 1A	not-related
QFPDT	Q9BXR0	TGT	Queuine tRNA-ribosyltransferase catalytic subunit 1	not-related
QFPDT	Q9BY49	PECR	Peroxisomal trans-2-enoyl-CoA reductase	not-related
QFPDT	Q9BY76	ANGL4	Angiopoietin-related protein 4	not-related
QFPDT	Q9BYV7	BCDO2	Beta,beta-carotene 9',10'-oxygenase	not-related
QFPDT	Q9BZD2	S29A3	Equilibrative nucleoside transporter 3	not-related
QFPDT	Q9BZR6	RTN4R	Reticulon-4 receptor	not-related
QFPDT	Q9BZS1	FOXP3	Forkhead box protein P3	not-related
QFPDT	Q9GZT4	SRR	Serine racemase	not-related
QFPDT	Q9GZV3	SC5A7	High affinity choline transporter 1	not-related
QFPDT	Q9GZX7	AICDA	Single-stranded DNA cytosine deaminase	not-related
QFPDT	Q9H209	O10A4	Olfactory receptor 10A4	not-related
QFPDT	Q9H221	ABCG8	ATP-binding cassette sub-family G member 8	not-related
QFPDT	Q9H2J7	S6A15	Sodium-dependent neutral amino acid transporter B(0)AT2	covered
QFPDT	Q9H2K2	TNKS2	Poly [ADP-ribose] polymerase tankyrase-2	not-related
QFPDT	Q9H477	RBSK	Ribokinase	not-related
QFPDT	Q9H8X2	IPPK	Inositol-pentakisphosphate 2-kinase	not-related
QFPDT	Q9HAS3	S28A3	Solute carrier family 28 member 3	not-related
QFPDT	Q9HAW7	UD17	UDP-glucuronosyltransferase 1A7	not-related
QFPDT	Q9HAW8	UD110	UDP-glucuronosyltransferase 1A10	not-related
QFPDT	Q9HAW9	UD18	UDP-glucuronosyltransferase 1A8	not-related
QFPDT	Q9HAY6	BCDO1	Beta,beta-carotene 15,15'-dioxygenase	not-related
QFPDT	Q9HBH5	RDH14	Retinol dehydrogenase 14	not-related
QFPDT	Q9HBW0	LPAR2	Lysophosphatidic acid receptor 2	not-related
QFPDT	Q9NP81	SYSM	Serine--tRNA ligase, mitochondrial	not-related
QFPDT	Q9NPB1	NT5M	5'(3')-deoxyribonucleotidase, mitochondrial	not-related
QFPDT	Q9NPC1	LT4R2	Leukotriene B4 receptor 2	not-related
QFPDT	Q9NPJ3	ACO13	Acyl-coenzyme A thioesterase 13	not-related
QFPDT	Q9NR19	ACSA	Acetyl-coenzyme A synthetase, cytoplasmic	not-related
QFPDT	Q9NR96	TLR9	Toll-like receptor 9	covered
QFPDT	Q9NRD9	DUOX1	Dual oxidase 1	not-related
QFPDT	Q9NS82	AAA1	Asc-type amino acid transporter 1	not-related
QFPDT	Q9NSD9	SYFB	Phenylalanine--tRNA ligase beta subunit	not-related
QFPDT	Q9NTG7	SIR3	NAD-dependent protein deacetylase sirtuin-3, mitochondrial	not-related
QFPDT	Q9NUB1	ACS2L	Acetyl-coenzyme A synthetase 2-like, mitochondrial	not-related
QFPDT	Q9NUJ1	ABHDA	Palmitoyl-protein thioesterase ABHD10, mitochondrial	not-related
QFPDT	Q9NUN7	ACER3	Alkaline ceramidase 3	not-related
QFPDT	Q9NWT6	HIF1N	Hypoxia-inducible factor 1-alpha inhibitor	not-related
QFPDT	Q9NWZ5	UCKL1	Uridine-cytidine kinase-like 1	not-related
QFPDT	Q9NX18	SDHF2	Succinate dehydrogenase assembly factor 2, mitochondrial	not-related
QFPDT	Q9NYK1	TLR7	Toll-like receptor 7	not-related
QFPDT	Q9NYV8	T2R14	Taste receptor type 2 member 14	not-related
QFPDT	Q9NZ08	ERAP1	Endoplasmic reticulum aminopeptidase 1	not-related
QFPDT	Q9NZD2	GLTP	Glycolipid transfer protein	not-related
QFPDT	Q9NZJ5	E2AK3	Eukaryotic translation initiation factor 2-alpha kinase 3	not-related
QFPDT	Q9NZK7	PA2GE	Group IIE secretory phospholipase A2	not-related
QFPDT	Q9P2J5	SYLC	Leucine--tRNA ligase, cytoplasmic	not-related
QFPDT	Q9UBK2	PRGC1	Peroxisome proliferator-activated receptor gamma coactivator 1-alpha	not-related
QFPDT	Q9UBM7	DHCR7	7-dehydrocholesterol reductase	not-related
QFPDT	Q9UBU3	GHRL	Appetite-regulating hormone	not-related
QFPDT	Q9UDX3	S14L4	SEC14-like protein 4	not-related
QFPDT	Q9UEF7	KLOT	Klotho	not-related
QFPDT	Q9UGB7	MIOX	Inositol oxygenase	not-related
QFPDT	Q9UHD2	TBK1	Serine/threonine-protein kinase TBK1	covered
QFPDT	Q9UHH9	IP6K2	Inositol hexakisphosphate kinase 2	not-related
QFPDT	Q9UHI5	LAT2	Large neutral amino acids transporter small subunit 2	not-related
QFPDT	Q9UIQ6	LCAP	Leucyl-cystinyl aminopeptidase	not-related
QFPDT	Q9ULC5	ACSL5	Long-chain-fatty-acid--CoA ligase 5	not-related
QFPDT	Q9ULX7	CAH14	Carbonic anhydrase 14	not-related
QFPDT	Q9UNW1	MINP1	Multiple inositol polyphosphate phosphatase 1	not-related
QFPDT	Q9UPY5	XCT	Cystine/glutamate transporter	not-related
QFPDT	Q9UQ10	DHDH	Trans-1,2-dihydrobenzene-1,2-diol dehydrogenase	not-related
QFPDT	Q9Y210	TRPC6	Short transient receptor potential channel 6	not-related
QFPDT	Q9Y259	CHKB	Choline/ethanolamine kinase	not-related
QFPDT	Q9Y285	SYFA	Phenylalanine--tRNA ligase alpha subunit	not-related
QFPDT	Q9Y2T3	GUAD	Guanine deaminase	not-related
QFPDT	Q9Y2Z4	SYYM	Tyrosine--tRNA ligase, mitochondrial	not-related
QFPDT	Q9Y2Z9	COQ6	Ubiquinone biosynthesis monooxygenase COQ6, mitochondrial	not-related
QFPDT	Q9Y345	SC6A5	Sodium- and chloride-dependent glycine transporter 2	not-related
QFPDT	Q9Y3C6	PPIL1	Peptidyl-prolyl cis-trans isomerase-like 1	not-related
QFPDT	Q9Y4U1	MMAC	Cyanocobalamin reductase / alkylcobalamin dealkylase	not-related
QFPDT	Q9Y6Y9	LY96	Lymphocyte antigen 96	not-related
QFPDT	X6RAN8	X6RAN8	NAD(P)H oxidase (H(2)O(2)-forming)	not-related
steroid	O15055	PER2	Period circadian protein homolog 2	not-related
steroid	P01375	TNFA	Tumor necrosis factor	covered
steroid	P04150	GCR	Glucocorticoid receptor	not-related
steroid	P06493	CDK1	Cyclin-dependent kinase 1	not-related
steroid	P17735	ATTY	Tyrosine aminotransferase	not-related
steroid	P22301	IL10	Interleukin-10	covered
steroid	P42681	TXK	Tyrosine-protein kinase TXK	not-related
steroid	P51843	NR0B1	Nuclear receptor subfamily 0 group B member 1	not-related
steroid	P61073	CXCR4	C-X-C chemokine receptor type 4	not-related
