# Supplementary material for: The Potential Complementary Role of Using Chinese Herbal Medicine with Western Medicine in Treating COVID-19 Patients: Pharmacology Network Analysis
Source: Pharmaceuticals (Basel). 2022 Jun 26;15(7):794. doi: 10.3390/ph15070794 (PMC9323801; doi:10.3390/ph15070794)
Supplement: Supplementary file 1 [file pharmaceuticals-15-00794-s001.zip › S5.List-of-target-proteins-not-covered-by-medicines.xlsx]

## Sheet: default_1
TTD_ID	UNIPROAC
TARG0005	AAK1
TARG0006	GAK
TARG0010	PDE5A
TARG0012	CO5
TARG0015	IL1R1
TARG0016	AGTR1
TARG0022	TPC2
TARG0024	CO5;(C5A)
TARG0025	IFNG
TARG0026	VEGFA;VEGFB;VEGFC;VEGFD
TARG0027	TMPS2
TARG0028	ACE2
TARG0029	CAN1;CPNS1
TARG0030	CAN2;CPNS1
TARG0031	BTK
TARG0032	ANGP2
TARG0033	C5AR1
TARG0034	CCR5
TARG0036	PK3CD
TARG0037	PK3CG
TARG0039	TLR6
TARG0041	MTOR
TARG0043	BASI
TARG0045	CATL1
TARG0048	VAS1
TARG0049	BRD4
TARG0050	CSK22
TARG0052	CP250
TARG0053	CUL2
TARG0054	DCTP1
TARG0056	Q53RG0
TARG0058	FKB10
TARG0059	FKB15
TARG0060	FKBP7
TARG0061	HDAC2
TARG0062	LARP1
TARG0063	PLOD2
TARG0065	MARK2
TARG0066	MARK3
TARG0068	NDUF2
TARG0069	NDUB9
TARG0071	NEK9
TARG0072	PGES2
TARG0075	RIPK1
TARG0077	VATA
TARG0078	ADRB1;ADRB2;ADRB3
TARG0079	BRD2
TARG0080	CSK21;CSK22;CSK23;CSK2B
TARG0083	MP2K1
TARG0084	MP2K2
TARG0085	IF4A1;IF4A2;IF4A3
TARG0086	BCR;ABL1
TARG0087	IMDH1
TARG0089	MRC1
TARG0090	SGMR1
TARG0091	SGMR2
TARG0092	AT1A1
TARG0093	TERA
TARG0099	IL1B
TARG0101	LDHA;LDHB;LDHC
