# Supplementary material for: The Potential Complementary Role of Using Chinese Herbal Medicine with Western Medicine in Treating COVID-19 Patients: Pharmacology Network Analysis
Source: Pharmaceuticals (Basel). 2022 Jun 26;15(7):794. doi: 10.3390/ph15070794 (PMC9323801; doi:10.3390/ph15070794)
Supplement: Supplementary file 1 [file pharmaceuticals-15-00794-s001.zip › S8.side effect of drugs.xlsx]

## Sheet: 工作表1
Potential side effects which were inferred from network analysis	Related Proteins (activate(@act)/inhibit(@inh))	Related Drugs
mesenteric arterial thrombosis	ADRB1@inh ADRB2@inh	QFPDT HSBDF
Raynaud	ADRB1@inh ADRB2@inh	QFPDT HSBDF
nonthrombocytopenic purpura	ADRB1@inh ADRB2@inh	QFPDT HSBDF
pemphigus	ACE@inh	NRICM101 QFPDT HSBDF
eosinophilic pneumonitis	ACE@inh	NRICM101 QFPDT HSBDF
hyperkalemia	ACE	NRICM101 QFPDT HSBDF
catatonic	ADRB1@inh	QFPDT HSBDF
atrioventricular block	ADRB1@inh	QFPDT HSBDF
mental depression	ADRB1@inh	QFPDT HSBDF
protrusion of the tongue	DRD3@inh, DRD4@inh	QFPDT
extrapyramidal symptoms	DRD2@inh	QFPDT HSBDF
akathisia	DRD2@inh	QFPDT HSBDF
dyskinesia	DRD2@inh, DRD2@act, DRD3@inh, DRD4@inh	QFPDT HSBDF/QFPDT
involuntary movements	DRD2@inh	QFPDT HSBDF
tardive dyskinesia	DRD3@inh, DRD4@inh	QFPDT
tightness of the throat	DRD2@inh, DRD3@inh, DRD4@inh, ADA1A, ADA2A, ADA2C	QFPDT HSBDF/QFPDT/QFPDT HSBDF
neuroleptic malignant	DRD2@inh, DRD3@inh, DRD4@inh	QFPDT HSBDF/QFPDT
priapism	ADA1A@inh	QFPDT HSBDF
malignant syndrome	DRD2@inh, DRD3@inh, DRD4@inh	QFPDT HSBDF/QFPDT
cogwheel rigidity	DRD3@inh	QFPDT
galactorrhea	DRD2@inh	QFPDT HSBDF
gynecomastia	DRD2@inh, DRD3@inh	QFPDT HSBDF/QFPDT
lactation	DRD2@inh	QFPDT HSBDF
amenorrhea	DRD2@inh	QFPDT HSBDF
akinesia	DRD2@inh	QFPDT HSBDF
EPS	DRD2@inh	QFPDT HSBDF
rigidity	DRD3@inh	QFPDT
motor restlessness	DRD2@inh	QFPDT HSBDF
opisthotonos	DRD2@inh, DRD3@inh, DRD4@inh	QFPDT HSBDF/QFPDT
extrapyramidal syndrome	DRD2	QFPDT HSBDF
torticollis	DRD4	QFPDT
menstrual irregularities	DRD2@inh	QFPDT HSBDF
pathological gambling	DRD3@act DRD4@act	QFPDT
Side effects which were validated by previous researches)	Related Proteins	Related Drugs
thrombocythemia	JAK2, IL6	JAKi(Ruxolitinib Baricitinib)/NRICM101 QFPDT HSBDF
abdominalaorticaneurysm	MMP9	AntiPLT(Aspirin) NRICM101 QFPDT HSBDF
myoglobinuria	CPT1, CPT2	NRICM101 QFPDT HSBDF
tardivedyskinesia	DRD3	QFPDT
